# Supplementary material for: Identification of GPCR-Interacting Cytosolic Proteins Using HDL Particles and Mass Spectrometry-Based Proteomic Approach
Source: PLoS One. 2013 Jan 25;8(1):e54942. doi: 10.1371/journal.pone.0054942 (PMC3556083; doi:10.1371/journal.pone.0054942)
Supplement: Table S1 — Mass spectrometry-based proteomic identification of proteins in Figure 1B and 1C . (XLSX) [file pone.0054942.s002.xlsx]

## Sheet: Table 1S
			# of unique peptides							# of unique peptides
Identified Proteins from Figure 1B	Accession Number	Molecular Weight	BI	Cz	Control		Identified Proteins from Figure 1C	Accession Number	Molecular Weight	Ni-NTA resin	Empty rHDL immobilized Ni-NTA resin
- 11 kDa protein	IPI00950474	11 kDa	4	2	0		- 15 kDa protein	IPI00780347	15 kDa	2	0
- 13 kDa protein	IPI00567007	13 kDa	0	0	2		- 25 kDa protein	IPI00188686 (+1)	25 kDa	3	2
- 13 kDa protein	IPI00568224	13 kDa	0	0	2		- Arpc4 protein	IPI00372040	20 kDa	2	0
- 13 kDa protein	IPI00195063 (+4)	13 kDa	0	0	2		- Protein	IPI00778558	114 kDa	9	12
- 34 kDa protein	IPI00559028 (+4)	34 kDa	2	0	0		Aars Alanyl-tRNA synthetase, cytoplasmic	IPI00363563	107 kDa	2	2
- 46 kDa protein	IPI00366079	46 kDa	0	0	3		Acaa2 42 kDa protein	IPI00948721	42 kDa	16	20
- 55 kDa protein	IPI00565784 (+1)	55 kDa	2	2	0		Acadl Long-chain specific acyl-CoA dehydrogenase, mitochondrial	IPI00211225	48 kDa	16	19
- 67 kDa protein	IPI00358411 (+1)	67 kDa	4	7	0		Acadm Medium-chain specific acyl-CoA dehydrogenase, mitochondrial	IPI00212015	47 kDa	4	4
- 96 kDa protein	IPI00557163	96 kDa	16	11	37		Acads Acetyl-Coenzyme A dehydrogenase, short chain, isoform CRA_a	IPI00231359	45 kDa	5	7
- Arpc4 protein	IPI00372040	20 kDa	3	4	0		Acadvl 69 kDa protein	IPI00782169	69 kDa	17	10
- Dermcidin	IPI00421832	11 kDa	3	3	6		Acat1 Acetyl-CoA acetyltransferase, mitochondrial	IPI00324302	45 kDa	3	6
- DNA-directed polymerase delta interacting protein 2	IPI00203398	42 kDa	5	2	0		Aco1 99 kDa protein	IPI00781133	99 kDa	17	21
- LOC500183 protein	IPI00568389	26 kDa	2	2	7		Aco2 Aconitate hydratase, mitochondrial	IPI00421539 (+1)	85 kDa	65	67
- Putative uncharacterized protein (Fragment)	IPI00886459	46 kDa	0	0	3		Acot2 Acyl-coenzyme A thioesterase 2, mitochondrial	IPI00421885 (+1)	50 kDa	17	17
- Ral GTPase-activating protein subunit beta	IPI00357968 (+3)	165 kDa	2	0	0		Acp1 Isoform 1 of Low molecular weight phosphotyrosine protein phosphatase	IPI00206664 (+2)	18 kDa	2	2
- similar to cardiomyopathy associated 5	IPI00391127 (+1)	405 kDa	0	3	0		Acta1 Actin, alpha skeletal muscle	IPI00189813 (+4)	42 kDa	12	10
A1bg Isoform 1 of Alpha-1B-glycoprotein	IPI00189058 (+1)	56 kDa	2	2	0		Actn2 actinin alpha 2	IPI00363022	104 kDa	4	2
Acaa2 42 kDa protein	IPI00948721	42 kDa	24	22	16		Adk Adenosine kinase	IPI00214456	40 kDa	2	2
Acacb Acetyl-Coenzyme A carboxylase 2	IPI00190024	276 kDa	18	14	0		Ahnak AHNAK 1 (Fragment)	IPI00948511	59 kDa	2	1
Acad9 Acad9 protein	IPI00337099	69 kDa	18	26	0		Ahnak similar to AHNAK nucleoprotein isoform 1	IPI00207069	321 kDa	18	13
Acadl Long-chain specific acyl-CoA dehydrogenase, mitochondrial	IPI00211225	48 kDa	9	4	16		Ahnak similar to AHNAK nucleoprotein isoform 2 isoform 2	IPI00207087	53 kDa	3	2
Acadvl Very long-chain specific acyl-CoA dehydrogenase, mitochondrial	IPI00213057	71 kDa	43	47	21		Ak1 Adenylate kinase isoenzyme 1	IPI00210351	22 kDa	4	3
Acat1 Acetyl-CoA acetyltransferase, mitochondrial	IPI00324302	45 kDa	0	0	3		Ak2 Isoform 1 of Adenylate kinase 2, mitochondrial	IPI00230857 (+2)	26 kDa	3	2
Acbd3 Golgi resident protein GCP60	IPI00339079	60 kDa	0	3	0		Ak3 GTP:AMP phosphotransferase mitochondrial	IPI00362243	25 kDa	3	2
Aco1 99 kDa protein	IPI00781133	99 kDa	6	0	0		Akr1a1 Alcohol dehydrogenase [NADP+]	IPI00230859	37 kDa	4	3
Aco2 Aconitate hydratase, mitochondrial	IPI00421539 (+1)	85 kDa	43	34	15		Akr1b1 Aldose reductase	IPI00231737	36 kDa	18	13
Acsf2 Acyl-CoA synthetase family member 2, mitochondrial	IPI00203054	68 kDa	7	6	0		Akr1b7 Aldo-keto reductase family 1, member B7	IPI00328030 (+2)	36 kDa	3	1
Acsl1 Long-chain-fatty-acid--CoA ligase 1	IPI00188989	78 kDa	14	10	2		Akr1c14 3-alpha-hydroxysteroid dehydrogenase	IPI00211100	37 kDa	0	2
Actb Actin, cytoplasmic 1	IPI00189819 (+2)	42 kDa	0	0	2		Akr1cl1 aldo-keto reductase family 1, member C-like 1	IPI00781155	37 kDa	5	2
Actc1 Actin, alpha cardiac muscle 1	IPI00194087 (+1)	42 kDa	16	16	20		Akr7a2 Aflatoxin B1 aldehyde reductase member 2	IPI00325765	41 kDa	5	2
Adrb2 Beta-2 adrenergic receptor	IPI00192309 (+1)	47 kDa	4	3	2		Alb Serum albumin	IPI00191737	69 kDa	43	38
Adsl adenylosuccinate lyase	IPI00361216	55 kDa	0	2	0		Aldh2 Aldehyde dehydrogenase, mitochondrial	IPI00197770	56 kDa	17	14
Agl amylo-1,6-glucosidase, 4-alpha-glucanotransferase	IPI00870163	174 kDa	44	31	19		Aldh6a1 Methylmalonate-semialdehyde dehydrogenase [acylating], mitochondrial	IPI00205018	58 kDa	8	4
Ahnak similar to AHNAK nucleoprotein isoform 1	IPI00207069	321 kDa	0	0	7		Aldh9a1 4-trimethylaminobutyraldehyde dehydrogenase	IPI00203690	56 kDa	6	4
Ahnak similar to AHNAK nucleoprotein isoform 2 isoform 2	IPI00207087	53 kDa	2	0	0		Alkbh3 Alpha-ketoglutarate-dependent dioxygenase alkB homolog 3	IPI00373650	34 kDa	3	1
Akr1b1 Aldose reductase	IPI00231737	36 kDa	5	4	0		Anxa11 Annexin A11	IPI00364621	54 kDa	3	5
Akr7a2 Aflatoxin B1 aldehyde reductase member 2	IPI00325765	41 kDa	3	0	0		Anxa2 Isoform Short of Annexin A2	IPI00325146 (+1)	39 kDa	7	8
Alb Serum albumin	IPI00191737	69 kDa	26	25	6		Anxa3 Annexin A3	IPI00207390 (+2)	36 kDa	0	2
Aldh2 Aldehyde dehydrogenase, mitochondrial	IPI00197770	56 kDa	6	5	0		Anxa5 Annexin A5	IPI00471889	36 kDa	2	1
Aldh5a1 similar to Succinate semialdehyde dehydrogenase (NAD(+)-dependent succinic semialdehyde dehydrogenase) isoform 1	IPI00764428	58 kDa	18	15	33		Anxa6 Annexin A6	IPI00421888 (+2)	76 kDa	5	1
Aldh6a1 Methylmalonate-semialdehyde dehydrogenase [acylating], mitochondrial	IPI00205018	58 kDa	6	4	0		Aprt 20 kDa protein	IPI00555297 (+1)	20 kDa	2	1
Alox15 Arachidonate 12-lipoxygenase, leukocyte-type	IPI00230861	75 kDa	10	6	0		Atp5a1 ATP synthase subunit alpha, mitochondrial	IPI00396910	60 kDa	4	4
Ampd3 AMP deaminase 3	IPI00231195	92 kDa	2	0	0		Atp5b ATP synthase subunit beta, mitochondrial	IPI00551812	56 kDa	23	12
Anxa1 Annexin A1	IPI00231615 (+1)	39 kDa	12	13	7		Atp5c1 ATP synthase gamma chain	IPI00454288 (+1)	68 kDa	3	0
Anxa11 Annexin A11	IPI00364621	54 kDa	11	10	5		Atp5i ATP synthase subunit e, mitochondrial	IPI00231978	8 kDa	2	0
Anxa2 Isoform Short of Annexin A2	IPI00325146	39 kDa	21	24	22		Bcat2 Branched-chain-amino-acid aminotransferase, mitochondrial	IPI00213190	44 kDa	8	7
Anxa3 Annexin A3	IPI00207390	36 kDa	22	24	12		Blvrb Biliverdin reductase B	IPI00392676	22 kDa	5	1
Anxa5 Annexin A5	IPI00471889	36 kDa	28	32	19		Bpgm Phosphoglycerate mutase	IPI00382230 (+2)	45 kDa	3	0
Anxa6 annexin A6	IPI00831745	76 kDa	40	43	27		C1qbp Complement component 1 Q subcomponent-binding protein, mitochondrial	IPI00361686	31 kDa	3	0
Apoa1 Apolipoprotein A-I	IPI00197703	30 kDa	5	3	0		C4b Complement C4	IPI00213036 (+1)	192 kDa	12	12
Apoe Apolipoprotein E	IPI00190701	36 kDa	12	10	5		C8g complement component 8, gamma polypeptide	IPI00780574	18 kDa	1	2
Apol11a similar to apolipoprotein L, 3	IPI00361166	39 kDa	4	4	0		Car1 Carbonic anhydrase 1	IPI00360930	28 kDa	3	2
Aprt 20 kDa protein	IPI00555297 (+1)	20 kDa	2	0	0		Cbr1 Carbonyl reductase [NADPH] 1	IPI00331856 (+1)	31 kDa	10	4
Arf3 ADP-ribosylation factor 3	IPI00231674 (+1)	21 kDa	7	6	0		Ccbl1 Isoform 1 of Kynurenine--oxoglutarate transaminase 1, mitochondrial	IPI00411232 (+2)	52 kDa	2	2
Arf4 ADP-ribosylation factor 4	IPI00231966	20 kDa	2	0	0		Cdc42 Isoform 1 of Cell division control protein 42 homolog	IPI00285606 (+1)	21 kDa	0	2
Argbp2 Isoform 1 of Sorbin and SH3 domain-containing protein 2	IPI00209336 (+5)	134 kDa	2	0	0		Cfb 141 kDa protein	IPI00382185 (+2)	141 kDa	5	5
Arl1 ADP-ribosylation factor-like protein 1	IPI00191467	21 kDa	8	6	0		Cfi Complement factor I	IPI00204451	67 kDa	2	1
Arl5a ADP-ribosylation factor-like protein 5A	IPI00204282	21 kDa	0	2	0		Ckb Creatine kinase B-type	IPI00470288	43 kDa	8	7
Arl8b ADP-ribosylation factor-like protein 8B	IPI00191587	22 kDa	2	4	0		Ckm Creatine kinase M-type	IPI00211053	43 kDa	28	26
Armc1 Armc1 protein	IPI00197437	31 kDa	5	5	0		Ckmt2 Ckmt2 protein	IPI00896197	47 kDa	3	2
Asna1 39 kDa protein	IPI00371286 (+1)	39 kDa	9	6	0		Clic4 Chloride intracellular channel protein 4	IPI00208249	29 kDa	3	2
Atg2a autophagy related 2A	IPI00608172	211 kDa	3	2	0		Clip1 156 kDa protein	IPI00192011 (+1)	156 kDa	2	2
Atp1a1 Sodium/potassium-transporting ATPase subunit alpha-1	IPI00326305	113 kDa	0	0	4		Clpp similar to Putative ATP-dependent Clp protease proteolytic subunit, mitochondrial precursor	IPI00373718	30 kDa	2	1
Atp2a1 Sarcoplasmic/endoplasmic reticulum calcium ATPase 1	IPI00213618	109 kDa	3	2	0		Cltc Clathrin heavy chain 1	IPI00193983 (+1)	192 kDa	2	1
Atp2a2 Isoform SERCA2A of Sarcoplasmic/endoplasmic reticulum calcium ATPase 2	IPI00231369 (+1)	110 kDa	8	7	25		Clybl Isoform 1 of Citrate lyase subunit beta-like protein, mitochondrial	IPI00568450	37 kDa	4	1
Atp2a3 114 kDa protein	IPI00192914 (+2)	114 kDa	2	2	0		Cmbl Carboxymethylenebutenolidase homolog	IPI00214052	28 kDa	2	2
Atp5a1 ATP synthase subunit alpha, mitochondrial	IPI00396910	60 kDa	23	23	17		Coq9 Ubiquinone biosynthesis protein COQ9, mitochondrial	IPI00365149	35 kDa	7	4
Atp5b ATP synthase subunit beta, mitochondrial	IPI00551812	56 kDa	12	8	13		Cp 124 kDa protein	IPI00950336	124 kDa	16	18
Atp5c1 ATP synthase gamma chain	IPI00454288 (+1)	68 kDa	2	0	3		Cp GPI-anchored ceruloplasmin	IPI00325847	124 kDa	1	2
Atp5f1 ATP synthase subunit b, mitochondrial	IPI00196107	29 kDa	0	0	3		Crip2 Cysteine-rich protein 2	IPI00200352	23 kDa	8	8
Atp5h ATP synthase subunit d, mitochondrial	IPI00230838	19 kDa	0	0	2		Crk Isoform Crk-I of Adapter molecule crk	IPI00208672 (+2)	23 kDa	3	1
Atp5o ATP synthase subunit O, mitochondrial	IPI00195123	23 kDa	0	0	12		Crp C-reactive protein	IPI00188225 (+1)	25 kDa	2	1
Atp5s ATP synthase subunit s, mitochondrial	IPI00365624	23 kDa	5	3	0		Cryab Alpha-crystallin B chain	IPI00215465	20 kDa	19	15
Bag3 Bcl-2-interacting death suppressor	IPI00203974	62 kDa	8	7	0		Crym Mu-crystallin homolog	IPI00214448	34 kDa	2	1
Basp1 Brain acid soluble protein 1	IPI00231651	22 kDa	2	0	0		Cs Citrate synthase, mitochondrial	IPI00206977	52 kDa	12	8
Bat3 large proline-rich protein BAT3 isoform 1	IPI00215312	120 kDa	0	2	0		Csrp3 Cysteine and glycine-rich protein 3	IPI00198497	21 kDa	2	2
Bckdhb 2-oxoisovalerate dehydrogenase subunit beta, mitochondrial	IPI00201636 (+1)	43 kDa	2	2	0		Dci 3,2-trans-enoyl-CoA isomerase, mitochondrial	IPI00215574 (+1)	32 kDa	4	6
Bckdk [3-methyl-2-oxobutanoate dehydrogenase [lipoamide]] kinase, mitochondrial	IPI00204344	46 kDa	0	0	3		Dcxr L-xylulose reductase	IPI00200794	26 kDa	4	1
Bzw2 Basic leucine zipper and W2 domain-containing protein 2	IPI00203352	48 kDa	3	0	0		Ddb1 67 kDa protein	IPI00950036	67 kDa	1	4
C1qa Complement C1q subcomponent subunit A	IPI00215296	26 kDa	0	0	3		Decr1 2,4-dienoyl-CoA reductase, mitochondrial	IPI00213659	36 kDa	14	11
C1r C1r protein	IPI00361108	80 kDa	0	0	2		Dguok deoxyguanosine kinase	IPI00948857	32 kDa	2	3
C1s complement C1s subcomponent	IPI00199519	78 kDa	2	2	12		Dlat Dihydrolipoyllysine-residue acetyltransferase component of pyruvate dehydrogenase complex, mitochondrial	IPI00231714 (+1)	67 kDa	8	5
C3 Complement C3 (Fragment)	IPI00480639	186 kDa	4	1	2		Dld Dihydrolipoyl dehydrogenase, mitochondrial	IPI00365545 (+1)	54 kDa	4	8
C4b Complement C4	IPI00213036 (+1)	192 kDa	3	2	0		Dlst Dihydrolipoyllysine-residue succinyltransferase component of 2-oxoglutarate dehydrogenase complex, mitochondrial	IPI00551702	49 kDa	11	8
Cabc1 Chaperone activity of bc1 complex-like, mitochondrial	IPI00555310	72 kDa	6	6	2		Dusp3 dual specificity phosphatase 3	IPI00568511 (+1)	23 kDa	3	3
Cadps Calcium-dependent secretion activator 1	IPI00199577 (+3)	146 kDa	2	8	0		Echs1 Enoyl-CoA hydratase, mitochondrial	IPI00207217	32 kDa	19	13
Cand1 Cullin-associated NEDD8-dissociated protein 1	IPI00205466	136 kDa	3	0	0		Eef2 Elongation factor 2	IPI00203214	95 kDa	4	5
Cand2 Isoform 1 of Cullin-associated NEDD8-dissociated protein 2	IPI00326431 (+2)	140 kDa	11	9	0		Eif3s9 108 kDa protein	IPI00363771 (+1)	108 kDa	2	1
Capn1 Calpain-1 catalytic subunit	IPI00231610	82 kDa	9	11	0		Eprs 170 kDa protein	IPI00421357	170 kDa	2	8
Capn2 Calpain-2 catalytic subunit	IPI00388249	80 kDa	14	9	0		Etfa Electron transfer flavoprotein subunit alpha, mitochondrial	IPI00205332	35 kDa	16	13
Capns1 Calpain small subunit 1	IPI00213536	29 kDa	5	8	0		Etfb Electron transfer flavoprotein subunit beta	IPI00364321	28 kDa	11	8
Cbr1 Carbonyl reductase [NADPH] 1	IPI00331856 (+1)	31 kDa	2	0	0		Fabp4 Adipocyte lipid-binding protein	IPI00207890	16 kDa	3	5
Cct2 T-complex protein 1 subunit beta	IPI00366218	57 kDa	2	2	7		Fahd2a Fumarylacetoacetate hydrolase domain-containing protein 2	IPI00914178	35 kDa	5	3
Cct3 T-complex protein 1 subunit gamma	IPI00372388	61 kDa	2	0	5		Fam82b Regulator of microtubule dynamics protein 1	IPI00369006	35 kDa	1	3
Cct4 T-complex protein 1 subunit delta	IPI00337168	58 kDa	5	5	5		Fdps Farnesyl pyrophosphate synthase	IPI00325147	41 kDa	2	0
Cct5 T-complex protein 1 subunit epsilon	IPI00470301	60 kDa	0	0	3		Fh1 Fumarate hydratase 1	IPI00760133	54 kDa	22	23
Cct6a Chaperonin subunit 6a	IPI00188111	58 kDa	0	4	7		Fkbp4 similar to FK506-binding protein 4	IPI00358443 (+1)	62 kDa	2	0
Cct7 chaperonin containing Tcp1, subunit 7	IPI00364286	60 kDa	2	5	4		Flna 281 kDa protein	IPI00409539 (+2)	281 kDa	0	2
Cct8 chaperonin containing Tcp1, subunit 8	IPI00370815	60 kDa	0	2	4		Fth1 Ferritin heavy chain	IPI00555168 (+1)	21 kDa	3	3
Cd36 Platelet glycoprotein 4	IPI00231197 (+4)	53 kDa	3	2	0		Gapdh;LOC685186;LOC682005 Glyceraldehyde-3-phosphate dehydrogenase	IPI00555252	36 kDa	30	29
Cdc42 Isoform 1 of Cell division control protein 42 homolog	IPI00285606	21 kDa	7	5	0		Got1 Aspartate aminotransferase, cytoplasmic	IPI00421513	46 kDa	26	30
Cdc42 Isoform 2 of Cell division control protein 42 homolog	IPI00388289	21 kDa	2	0	0		Got2 Aspartate aminotransferase, mitochondrial	IPI00210920	47 kDa	24	30
Cfh Complement inhibitory factor H	IPI00208659 (+2)	140 kDa	0	0	2		Gpx1 Glutathione peroxidase 1	IPI00192301	22 kDa	11	11
Cfl1 Cofilin-1	IPI00327144 (+1)	19 kDa	2	3	0		Grpel1 GrpE protein homolog 1, mitochondrial	IPI00205598	24 kDa	2	1
Ciapin1 Anamorsin	IPI00359074	33 kDa	2	2	0		Gstm1 28 kDa protein	IPI00951599	28 kDa	6	4
Ckm Creatine kinase M-type	IPI00211053	43 kDa	2	0	5		Gstm2 Glutathione S-transferase Mu 2	IPI00411230	26 kDa	16	6
Ckmt2 Ckmt2 protein	IPI00896197	47 kDa	5	2	19		Gstp1 Glutathione S-transferase P	IPI00231229	23 kDa	1	2
Clic1 Chloride intracellular channel protein 1	IPI00421995	27 kDa	3	2	0		Gstt2 Glutathione S-transferase theta-2	IPI00231858	27 kDa	2	0
Clic4 Chloride intracellular channel protein 4	IPI00208249	29 kDa	6	5	0		Hadh Hydroxyacyl-coenzyme A dehydrogenase, mitochondrial	IPI00205157	34 kDa	12	8
Cltc Clathrin heavy chain 1	IPI00193983 (+1)	192 kDa	24	12	5		Hbb Hemoglobin subunit beta-1	IPI00230897 (+1)	16 kDa	3	0
Coq10a coenzyme Q10 homolog A	IPI00559853 (+1)	25 kDa	3	3	0		Hibadh 3-hydroxyisobutyrate dehydrogenase, mitochondrial	IPI00202658	35 kDa	21	17
Coq3 Hexaprenyldihydroxybenzoate methyltransferase, mitochondrial	IPI00205916 (+1)	39 kDa	7	6	0		Hint1l;Hint1 Histidine triad nucleotide-binding protein 1	IPI00231146 (+1)	14 kDa	7	5
Coq5 Ubiquinone biosynthesis methyltransferase COQ5, mitochondrial	IPI00190886 (+1)	37 kDa	19	19	4		Hint2 histidine triad nucleotide binding protein 2	IPI00358757	17 kDa	5	3
Coq6 Coenzyme Q6 homolog	IPI00471550	51 kDa	4	2	4		Hmgb1 High mobility group protein B1	IPI00555214 (+2)	25 kDa	5	2
Coq7 Ubiquinone biosynthesis protein COQ7 homolog	IPI00210977	24 kDa	6	4	0		Hnrnpa2b1 Isoform B0b of Heterogeneous nuclear ribonucleoproteins A2/B1	IPI00212969 (+3)	34 kDa	3	4
Coq9 Ubiquinone biosynthesis protein COQ9, mitochondrial	IPI00365149	35 kDa	3	3	5		Hnrnpu SP120	IPI00210090	88 kDa	2	1
Cox4i1 Cytochrome c oxidase subunit 4 isoform 1, mitochondrial	IPI00194222	20 kDa	0	2	0		Hprt1 Hypoxanthine-guanine phosphoribosyltransferase	IPI00560533 (+1)	24 kDa	4	6
Cpne3 60 kDa protein	IPI00366977	60 kDa	5	5	2		Hpx Hemopexin	IPI00195516	51 kDa	2	1
Cpt2 Carnitine O-palmitoyltransferase 2, mitochondrial	IPI00195593	74 kDa	31	33	0		Hsd17b10 3-hydroxyacyl-CoA dehydrogenase type-2	IPI00886470	28 kDa	8	5
Crat 71 kDa protein	IPI00360158 (+1)	71 kDa	5	4	0		Hsp90aa1 Heat shock protein HSP 90-alpha	IPI00210566	85 kDa	2	5
Crip2 Cysteine-rich protein 2	IPI00200352	23 kDa	2	0	0		Hsp90ab1 Heat shock protein HSP 90-beta	IPI00471584	83 kDa	18	16
Cryaa Isoform 2 of Alpha-crystallin A chain	IPI00188963	20 kDa	0	0	2		Hspa4 Heat shock 70 kDa protein 4	IPI00387868	94 kDa	18	6
Cryab Alpha-crystallin B chain	IPI00215465	20 kDa	12	10	11		Hspa8 Heat shock cognate 71 kDa protein	IPI00208205	71 kDa	22	5
Csrp3 Cysteine and glycine-rich protein 3	IPI00198497	21 kDa	9	7	4		Hspa9 Stress-70 protein, mitochondrial	IPI00363265	74 kDa	14	10
Cul1 Cullin 1 (Predicted), isoform CRA_a	IPI00358206	90 kDa	10	3	0		Hspb1 Heat shock protein beta-1	IPI00201586 (+1)	23 kDa	11	11
Cul5 Cullin-5	IPI00325517 (+1)	91 kDa	4	2	0		Hspb6 Heat shock protein beta-6	IPI00205489	18 kDa	10	8
Cyc1 cytochrome c-1	IPI00366416	35 kDa	0	0	2		Hspd1 60 kDa heat shock protein, mitochondrial	IPI00339148	61 kDa	13	12
Dbt dihydrolipoamide branched chain transacylase E2	IPI00373418	53 kDa	3	4	0		Idh1 Isocitrate dehydrogenase [NADP] cytoplasmic	IPI00194045 (+1)	47 kDa	5	6
Dci 3,2-trans-enoyl-CoA isomerase, mitochondrial	IPI00215574 (+1)	32 kDa	2	0	0		Idh2 Isocitrate dehydrogenase [NADP], mitochondrial	IPI00193485	51 kDa	5	3
Ddb1 67 kDa protein	IPI00950036	67 kDa	2	0	0		IEch1 Delta(3,5)-Delta(2,4)-dienoyl-CoA isomerase, mitochondrial	IPI00326561	36 kDa	18	16
Ddb1 DNA damage-binding protein 1	IPI00324451	127 kDa	22	19	0		Itih3 Inter-alpha-trypsin inhibitor heavy chain H3	IPI00326984 (+1)	99 kDa	2	2
Ddx3x DEAD (Asp-Glu-Ala-Asp) box polypeptide 3, X-linked	IPI00362534 (+1)	73 kDa	4	3	0		Itih4 inter-alpha-inhibitor H4 heavy chain	IPI00188541	104 kDa	8	8
Dhx9 150 kDa protein	IPI00366249 (+1)	150 kDa	0	0	3		Kng1 Kininogen 1	IPI00515829 (+1)	48 kDa	3	1
Dlat Dihydrolipoyllysine-residue acetyltransferase component of pyruvate dehydrogenase complex, mitochondrial	IPI00231714 (+1)	67 kDa	14	20	13		Krt1 Keratin, type II cytoskeletal 1	IPI00421857	65 kDa	3	4
Dld Dihydrolipoyl dehydrogenase, mitochondrial	IPI00365545	54 kDa	5	6	0		Lama2 similar to Laminin alpha-2 chain precursor	IPI00361301	344 kDa	2	7
Dlst Dihydrolipoyllysine-residue succinyltransferase component of 2-oxoglutarate dehydrogenase complex, mitochondrial	IPI00551702	49 kDa	14	14	3		Lamb1 Protein	IPI00365542	203 kDa	2	4
Dnaja3 Tid-1 long isoform	IPI00204941 (+1)	52 kDa	4	6	0		Lamc1 laminin, gamma 1	IPI00363849	177 kDa	1	5
Dnm1l Isoform 4 of Dynamin-1-like protein	IPI00193568 (+6)	83 kDa	6	4	0		Lap3 Isoform 1 of Cytosol aminopeptidase	IPI00471530 (+1)	56 kDa	2	1
Dnpep Aspartyl aminopeptidase	IPI00358059	53 kDa	7	6	0		Ldb3 71 kDa protein	IPI00212936	71 kDa	3	5
Dsp similar to desmoplakin isoform I isoform 2	IPI00366081	332 kDa	0	0	8		Ldha L-lactate dehydrogenase A chain	IPI00197711	36 kDa	25	19
Dusp23 similar to dual specificity phosphatase 23	IPI00363865	17 kDa	6	5	0		Ldhb L-lactate dehydrogenase B chain	IPI00231783	37 kDa	29	26
Dusp3 dual specificity phosphatase 3	IPI00568511 (+1)	23 kDa	3	4	0		Lgals5 Galectin-5	IPI00231663	16 kDa	2	2
Dync1h1 Cytoplasmic dynein 1 heavy chain 1	IPI00327630	532 kDa	56	46	0		LOC296197 similar to destrin	IPI00373140 (+1)	19 kDa	2	2
Dynll1 Dynein light chain 1, cytoplasmic	IPI00201444	10 kDa	3	3	0		LOC297568;Mug1 Alpha-1-inhibitor 3	IPI00201262	164 kDa	56	74
Echs1 Enoyl-CoA hydratase, mitochondrial	IPI00207217	32 kDa	8	7	0		LOC297568;Mug1 Isoform 1 of Murinoglobulin-1	IPI00212666	165 kDa	21	28
Eef1a1 Elongation factor 1-alpha 1	IPI00195372 (+1)	50 kDa	3	4	0		LOC360504 hemoglobin alpha 2 chain	IPI00205036 (+1)	15 kDa	3	0
Eef1a2 Elongation factor 1-alpha 2	IPI00325281	50 kDa	10	8	3		LOC364802 similar to CG8043-PA	IPI00360221 (+1)	28 kDa	2	0
Eef1g Elongation factor 1-gamma	IPI00470317	50 kDa	2	0	0		LOC498793 LOC498793 protein	IPI00389806 (+1)	106 kDa	2	1
Eef2 Elongation factor 2	IPI00203214	95 kDa	18	13	1		LOC684270 similar to isochorismatase domain containing 2 isoform 1	IPI00763564 (+1)	25 kDa	3	3
Ehbp1l1 EH domain binding protein 1-like 1 isoform 2	IPI00948029 (+1)	183 kDa	2	2	0		LOC685778 similar to Pyruvate dehydrogenase E1 component alpha subunit, somatic form, mitochondrial precursor (PDHE1-A type I) isoform 2	IPI00393034 (+2)	44 kDa	9	8
Ehd1 EH domain-containing protein 1	IPI00360340	61 kDa	3	3	0		LOC687298;LOC688899 similar to 40S ribosomal protein S19	IPI00194148 (+6)	16 kDa	2	0
Ehd2 EH domain-containing protein 2	IPI00211448	61 kDa	6	5	0		Lrpprc Leucine-rich PPR motif-containing protein, mitochondrial	IPI00360075	157 kDa	1	4
Ehd4 Pincher	IPI00200271	61 kDa	8	7	0		Macrod1 MACRO domain-containing protein 1	IPI00203232	35 kDa	5	5
Eif4a2 Eukaryotic initiation factor 4A-II	IPI00193595 (+1)	46 kDa	0	0	3		Map4 Isoform 1 of Microtubule-associated protein 4	IPI00393975 (+3)	110 kDa	5	9
Eif5b-ps1;Eif5b Eukaryotic translation initiation factor 5B	IPI00366370 (+2)	138 kDa	0	0	5		Mb Myoglobin	IPI00214517	17 kDa	19	7
Elavl1 ELAV (Embryonic lethal, abnormal vision, Drosophila)-like 1 (Hu antigen R) (Predicted), isoform CRA_a	IPI00869767	36 kDa	2	0	0		Mbp Isoform 1 of Myelin basic protein S	IPI00231819 (+1)	22 kDa	2	2
Etfa Electron transfer flavoprotein subunit alpha, mitochondrial	IPI00205332	35 kDa	6	6	3		Mdh1 Malate dehydrogenase, cytoplasmic	IPI00198717	36 kDa	2	6
Etfb Electron transfer flavoprotein subunit beta	IPI00364321	28 kDa	8	7	4		Mdh2 Malate dehydrogenase, mitochondrial	IPI00197696	36 kDa	29	25
F2 Prothrombin (Fragment)	IPI00189981	70 kDa	0	2	0		MGC94207 UPF0598 protein C8orf82 homolog	IPI00208236	24 kDa	2	4
Fabp4 Adipocyte lipid-binding protein	IPI00207890	16 kDa	2	0	0		Mpst 3-mercaptopyruvate sulfurtransferase	IPI00231106	33 kDa	12	10
Fahd2a Fumarylacetoacetate hydrolase domain-containing protein 2	IPI00914178	35 kDa	4	0	0		Mrpl43 mitochondrial ribosomal protein L43	IPI00361539	18 kDa	2	0
Fam114a1 similar to CG9590-PA	IPI00361824 (+1)	61 kDa	0	2	0		Mrps36 similar to mitochondrial ribosomal protein S36	IPI00372007	20 kDa	5	3
Fam129a Protein Niban	IPI00192140	103 kDa	2	0	0		Msn Moesin	IPI00212314 (+3)	68 kDa	2	0
Fam49a Putative uncharacterized protein RGD1305961_predicted	IPI00365531	37 kDa	2	0	0		Msra Peptide methionine sulfoxide reductase	IPI00203766	26 kDa	3	1
Fam82b Regulator of microtubule dynamics protein 1	IPI00369006	35 kDa	16	24	0		Mut similar to Methylmalonyl-CoA mutase, mitochondrial precursor	IPI00371766	92 kDa	2	3
Fbxo6 F-box only protein 6	IPI00204104	33 kDa	15	14	4		Myl3 Myosin light chain 3	IPI00231788	22 kDa	4	3
Fbxw5 F-box/WD repeat-containing protein 5	IPI00373469 (+1)	64 kDa	2	3	0		Mylk 213 kDa protein	IPI00869592 (+1)	213 kDa	0	2
Fga RCG62551	IPI00382317 (+2)	87 kDa	16	15	0		Myom2 myomesin 2	IPI00358405	165 kDa	3	2
Fgb Isoform 1 of Fibrinogen beta chain	IPI00205389 (+1)	54 kDa	12	10	0		Narg1 NMDA receptor regulated 1	IPI00766571	101 kDa	1	3
Fgg Isoform Gamma-B of Fibrinogen gamma chain	IPI00190759 (+1)	51 kDa	13	10	2		Ndrg2 Isoform 1 of Protein NDRG2	IPI00382069	41 kDa	4	4
Fis1 Mitochondrial fission 1 protein	IPI00371036 (+1)	17 kDa	3	2	0		Nid1 similar to Nidogen-1 precursor	IPI00231136	137 kDa	6	2
Flnc similar to Filamin-C (Gamma-filamin) (Filamin-2) (Protein FLNc) (Actin-binding-like protein) (ABP-L) (ABP-280-like protein) isoform 2	IPI00358175 (+2)	291 kDa	11	5	0		Nit2 Omega-amidase NIT2	IPI00370752	31 kDa	7	2
Fn3k fructosamine-3-kinase	IPI00214525	35 kDa	5	5	0		Nme2 Nucleoside diphosphate kinase B	IPI00325189	17 kDa	9	6
Gapdh;LOC685186;LOC682005 Glyceraldehyde-3-phosphate dehydrogenase	IPI00555252	36 kDa	37	30	20		Np Purine nucleoside phosphorylase	IPI00870631	32 kDa	4	3
Gbas Glioblastoma amplified sequence	IPI00394488	33 kDa	10	17	4		Npepps aminopeptidase puromycin sensitive	IPI00372700	103 kDa	31	25
Gcdh glutaryl-Coenzyme A dehydrogenase	IPI00870114	50 kDa	0	0	3		Nsfl1c NSFL1 cofactor p47	IPI00214262 (+2)	41 kDa	2	1
Gcn1l1 GCN1 general control of amino-acid synthesis 1-like 1	IPI00767139	293 kDa	18	26	0		Ogdh 2-oxoglutarate dehydrogenase, mitochondrial	IPI00215093	116 kDa	40	42
Gda Guanine deaminase	IPI00325884 (+1)	51 kDa	3	0	0		Ola1 Obg-like ATPase 1	IPI00194312 (+1)	45 kDa	2	1
Gfpt1 79 kDa protein	IPI00190908 (+1)	79 kDa	0	2	0		Oxct1 Succinyl-CoA:3-ketoacid-coenzyme A transferase 1, mitochondrial	IPI00766788	56 kDa	18	17
Glud1 Glutamate dehydrogenase 1, mitochondrial	IPI00324633	61 kDa	0	0	3		Park7 Protein DJ-1	IPI00212523 (+1)	20 kDa	5	3
Gnai2 Guanine nucleotide-binding protein G(i) subunit alpha-2	IPI00231925	41 kDa	2	0	0		Pcca propionyl-CoA carboxylase alpha chain, mitochondrial	IPI00765682	80 kDa	10	11
Gnao1 Isoform Alpha-2 of Guanine nucleotide-binding protein G(o) subunit alpha	IPI00204843 (+1)	40 kDa	3	3	0		Pccb Propionyl-CoA carboxylase beta chain, mitochondrial	IPI00209480	59 kDa	6	3
Gnas Isoform Gnas-1 of Guanine nucleotide-binding protein G(s) subunit alpha isoforms short	IPI00199872	46 kDa	9	0	0		Pcmt1 Protein-L-isoaspartate(D-aspartate) O-methyltransferase	IPI00555303	25 kDa	1	2
Gnb1 Guanine nucleotide-binding protein G(I)/G(S)/G(T) subunit beta-1	IPI00212655	37 kDa	4	2	0		Pdhb Pyruvate dehydrogenase E1 component subunit beta, mitochondrial	IPI00194324	39 kDa	18	19
Gnb2l1 Guanine nucleotide-binding protein subunit beta-2-like 1	IPI00231134	35 kDa	2	0	3		Pdhx Ac1164	IPI00382330 (+1)	59 kDa	2	2
Gnb3 Guanine nucleotide-binding protein G(I)/G(S)/G(T) subunit beta-3	IPI00204239	37 kDa	2	2	0		Pdlim5 23 kDa protein	IPI00949808	23 kDa	4	2
Golph3 Golgi phosphoprotein 3	IPI00190862 (+1)	34 kDa	9	7	0		Pdxp Pyridoxal phosphate phosphatase	IPI00361415 (+1)	33 kDa	2	1
Got2 Aspartate aminotransferase, mitochondrial	IPI00210920	47 kDa	0	0	6		Pfn1 Profilin-1	IPI00231358	15 kDa	1	3
Gpd1 Glycerol-3-phosphate dehydrogenase [NAD+], cytoplasmic	IPI00231148	37 kDa	2	0	0		Pgam1 Phosphoglycerate mutase 1	IPI00421428	29 kDa	5	4
Gpld1 Phosphatidylinositol-glycan-specific phospholipase D	IPI00325157	94 kDa	4	7	0		Pgam2 Phosphoglycerate mutase 2	IPI00231506	29 kDa	4	3
Gpx1 Glutathione peroxidase 1	IPI00192301	22 kDa	15	13	3		Pgk1 Phosphoglycerate kinase 1	IPI00231426	45 kDa	22	13
Gpx3 Glutathione peroxidase 3	IPI00476458	26 kDa	2	0	0		Pgls 6-phosphogluconolactonase	IPI00362469	31 kDa	5	2
Gpx4 Phospholipid hydroperoxide glutathione peroxidase, nuclear	IPI00208098 (+1)	29 kDa	14	13	0		Pgm1 phosphoglucomutase-1	IPI00780332	61 kDa	12	11
Grb2 Isoform 1 of Growth factor receptor-bound protein 2	IPI00203630 (+1)	25 kDa	0	2	0		Phpt1 phosphohistidine phosphatase 1	IPI00212258	14 kDa	2	0
Grtp1 LRRGT00052	IPI00421356 (+2)	278 kDa	2	3	0		Pkm2 Isoform M1 of Pyruvate kinase isozymes M1/M2	IPI00231929	58 kDa	33	33
Gsn Isoform 1 of Gelsolin	IPI00363974 (+1)	86 kDa	0	0	2		Ppa1 pyrophosphatase 1	IPI00915560	33 kDa	3	2
Gstp1 Glutathione S-transferase P	IPI00231229	23 kDa	2	0	0		Prdx1 Peroxiredoxin-1	IPI00211779	22 kDa	6	7
Gstt2 Glutathione S-transferase theta-2	IPI00231858	27 kDa	2	0	0		Prdx2 Peroxiredoxin-2	IPI00201561	22 kDa	4	4
Gys1 Glycogen [starch] synthase, muscle	IPI00203972 (+3)	84 kDa	12	6	5		Prdx5 Isoform Mitochondrial of Peroxiredoxin-5, mitochondrial	IPI00205745 (+2)	22 kDa	4	2
Hadha Trifunctional enzyme subunit alpha, mitochondrial	IPI00212622	83 kDa	38	28	12		Prosc proline synthetase co-transcribed homolog	IPI00358845	30 kDa	4	2
Hadhb Trifunctional enzyme subunit beta, mitochondrial	IPI00198467	51 kDa	10	7	4		Prss1 Anionic trypsin-1	IPI00212767	26 kDa	2	2
Hbb Hemoglobin subunit beta-1	IPI00230897	16 kDa	16	13	7		Psma1 Proteasome subunit alpha type-1	IPI00191748	30 kDa	10	5
Hbb;LOC100134871;LOC689064;MGC72973 Hemoglobin subunit beta-2	IPI00231192	16 kDa	2	2	0		Psma2 Proteasome subunit alpha type-2	IPI00231757	26 kDa	7	6
Hint3 Histidine triad nucleotide-binding protein 3	IPI00365390	20 kDa	2	0	0		Psma3;Psma3l Proteasome subunit alpha type-3	IPI00476178	28 kDa	3	3
Hist2h4;RGD1565073;LOC684621;LOC684887;LOC680097;Hist1h4m;Hist1h4b;LOC682518;RGD1562378;LOC679983;LOC684745;LOC680430 Isoform Histone H4 of Histone H4	IPI00561052 (+1)	11 kDa	4	3	2		Psma4 Proteasome subunit alpha type-4	IPI00231046	29 kDa	3	2
Hk1 Hexokinase-1	IPI00202543	102 kDa	0	3	0		Psma5 Proteasome subunit alpha type-5	IPI00191502	26 kDa	7	4
Hk2 Hexokinase-2	IPI00201057	103 kDa	2	4	0		Psma6 Proteasome subunit alpha type-6	IPI00191501	27 kDa	7	9
Hmgcl Hydroxymethylglutaryl-CoA lyase, mitochondrial	IPI00205374	34 kDa	5	3	0		Psma7 Isoform RC6-IL of Proteasome subunit alpha type-7	IPI00215243 (+1)	28 kDa	9	8
Hnrnpa2b1 Isoform B0b of Heterogeneous nuclear ribonucleoproteins A2/B1	IPI00212969 (+1)	34 kDa	0	0	7		Psmb1 Proteasome subunit beta type-1	IPI00191749	26 kDa	6	7
Hnrnpab Nucleic acid binding factor pRM10	IPI00208193 (+3)	34 kDa	0	0	3		Psmb10 Proteasome subunit beta type-10	IPI00198237	29 kDa	2	2
Hnrnph3 heterogeneous nuclear ribonucleoprotein H3	IPI00372854	37 kDa	0	0	4		Psmb2 Proteasome subunit beta type-2	IPI00188584	23 kDa	6	9
Hnrnpk Heterogeneous nuclear ribonucleoprotein K	IPI00780608 (+1)	51 kDa	7	3	0		Psmb3 Proteasome subunit beta type-3	IPI00214889	23 kDa	3	4
Hnrpd Isoform 2 of Heterogeneous nuclear ribonucleoprotein D0	IPI00231383 (+3)	36 kDa	0	0	2		Psmb4 Proteasome subunit beta type-4	IPI00191505 (+1)	29 kDa	4	4
Hp Isoform 2 of Haptoglobin	IPI00382202 (+1)	42 kDa	3	3	0		Psmb5 Proteasome subunit beta type-5	IPI00869998	29 kDa	3	4
Hpcal1 Hippocalcin-like protein 1	IPI00231512	22 kDa	3	3	0		Psmb7 Proteasome subunit beta type-7	IPI00199980	30 kDa	3	2
Hprt1 Hypoxanthine-guanine phosphoribosyltransferase	IPI00560533 (+1)	24 kDa	8	8	5		Ptgr1 Prostaglandin reductase 1	IPI00203443	36 kDa	4	0
Hsd17b10 3-hydroxyacyl-CoA dehydrogenase type-2	IPI00886470	28 kDa	20	22	14		Pygm glycogen phosphorylase, muscle form	IPI00895591	97 kDa	1	2
Hsd17b4 Hsd17b4 protein	IPI00326948 (+1)	81 kDa	15	11	30		Pzp Alpha-1-macroglobulin	IPI00326140	167 kDa	28	40
Hsdl2 Hydroxysteroid dehydrogenase-like protein 2	IPI00367240	58 kDa	4	3	0		Rab10 RAB10, member RAS oncogene family	IPI00555185	23 kDa	1	2
Hsp90ab1 Heat shock protein HSP 90-beta	IPI00471584	83 kDa	12	11	3		Rac1 Ras-related C3 botulinum toxin substrate 1	IPI00422092 (+1)	21 kDa	1	3
Hspa12b heat shock protein 12B	IPI00364478	76 kDa	2	3	0		Ran GTP-binding nuclear protein Ran	IPI00212796	24 kDa	3	2
Hspa5 78 kDa glucose-regulated protein	IPI00206624	72 kDa	0	0	2		RGD1306939 Ab2-162	IPI00382226 (+1)	145 kDa	2	8
Hspa8 Heat shock cognate 71 kDa protein	IPI00208205	71 kDa	19	20	20		RGD1566313 similar to Murinoglobulin 1 homolog	IPI00368704	165 kDa	0	2
Hspa9 Stress-70 protein, mitochondrial	IPI00363265	74 kDa	24	21	19		Rhoa Transforming protein RhoA	IPI00201699	22 kDa	0	2
Hspb1 Heat shock protein beta-1	IPI00201586 (+1)	23 kDa	5	5	0		Rpia ribose 5-phosphate isomerase A	IPI00188850	32 kDa	3	1
Hspb6 Heat shock protein beta-6	IPI00205489	18 kDa	7	5	0		Rps14 40S ribosomal protein S14	IPI00201500	16 kDa	2	2
Hspd1 60 kDa heat shock protein, mitochondrial	IPI00339148	61 kDa	11	13	6		Rps27a Ribosomal protein S27a	IPI00190240 (+2)	18 kDa	3	0
IAnxa4 Annexin A4	IPI00231968	36 kDa	0	0	6		Rps3 40S ribosomal protein S3	IPI00212776	27 kDa	2	2
Idh2 Isocitrate dehydrogenase [NADP], mitochondrial	IPI00193485	51 kDa	13	12	11		Rps3a 40S ribosomal protein S3a	IPI00231693	30 kDa	2	1
Idh3a Isocitrate dehydrogenase [NAD] subunit alpha, mitochondrial	IPI00198720	40 kDa	11	10	0		Rps4x 40S ribosomal protein S4, X isoform	IPI00475474	30 kDa	3	0
Idh3B Isocitrate dehydrogenase [NAD] subunit beta, mitochondrial	IPI00357924	42 kDa	20	19	8		Selenbp1 Selenium-binding protein 1	IPI00208026	53 kDa	6	6
Idh3g Isocitrate dehydrogenase 3 (NAD), gamma	IPI00480692	43 kDa	2	2	0		Serpina1 Alpha-1-antiproteinase	IPI00324019	46 kDa	12	7
IgG-2a LOC367586 protein	IPI00361346	51 kDa	7	7	10		Sirt5 NAD-dependent deacetylase sirtuin-5	IPI00366028	34 kDa	3	0
Igh-6 Igh-6 protein	IPI00656380	66 kDa	9	5	13		Sod1 Superoxide dismutase [Cu-Zn]	IPI00231643	16 kDa	6	5
INdufaf3 Isoform 1 of NADH dehydrogenase [ubiquinone] 1 alpha subcomplex assembly factor 3	IPI00195683 (+1)	21 kDa	2	2	0		Sod2 Superoxide dismutase [Mn], mitochondrial	IPI00211593	25 kDa	9	10
Inppl1 Isoform 1 of Phosphatidylinositol-3,4,5-trisphosphate 5-phosphatase 2	IPI00205291 (+1)	139 kDa	3	7	0		Spna2 285 kDa protein	IPI00209258 (+2)	285 kDa	7	7
IPars2 Probable prolyl-tRNA synthetase, mitochondrial	IPI00358409 (+1)	53 kDa	0	0	7		Sptbn1 Non-erythrocyte beta-spectrin	IPI00373419 (+2)	251 kDa	2	4
Ipo5 similar to RAN binding protein 5	IPI00373722	124 kDa	5	4	0		Sucla2 succinate-Coenzyme A ligase, ADP-forming, beta subunit	IPI00364431 (+1)	50 kDa	3	1
Iqgap1 IQ motif containing GTPase activating protein 1	IPI00365769	189 kDa	2	0	0		Suclg1 Succinyl-CoA ligase [GDP-forming] subunit alpha, mitochondrial	IPI00197555	36 kDa	6	3
ITuba1b Tubulin alpha-1B chain	IPI00339167	50 kDa	4	5	3		Suclg2 RCG56440	IPI00471539	47 kDa	4	3
Jup Junction plakoglobin	IPI00421429	82 kDa	0	0	9		Suox Sulfite oxidase, mitochondrial	IPI00193919	61 kDa	2	2
Kctd12 similar to Potassium channel tetramerisation domain containing protein 12	IPI00359734 (+1)	47 kDa	3	3	0		Taldo1 Transaldolase	IPI00190377	37 kDa	3	0
Kpnb1 Importin subunit beta-1	IPI00204261	97 kDa	3	2	0		Tf Isoform 1 of Serotransferrin	IPI00679202 (+2)	76 kDa	26	22
Krt1 Keratin, type II cytoskeletal 1	IPI00421857	65 kDa	7	7	7		Them2 acyl-CoA thioesterase 13	IPI00194851	15 kDa	9	9
Krt10 57 kDa protein	IPI00390975	57 kDa	9	9	15		Tnni3 Troponin I, cardiac muscle	IPI00231689	24 kDa	4	5
Krt15 Keratin, type I cytoskeletal 15	IPI00370090	49 kDa	2	0	5		Tpi1 Triosephosphate isomerase	IPI00231767	27 kDa	24	23
Krt16 Type I keratin KA16	IPI00421793 (+1)	51 kDa	3	2	4		Tpm1 Isoform 1 of Tropomyosin alpha-1 chain	IPI00197888	33 kDa	3	0
Krt17 Keratin, type I cytoskeletal 17	IPI00370073	48 kDa	8	6	14		Tppp tubulin polymerization promoting protein	IPI00365393	24 kDa	5	1
Krt2 69 kDa protein	IPI00551558 (+1)	69 kDa	3	4	3		Tra1 Isoform 1 of Endoplasmin	IPI00365985 (+1)	93 kDa	4	2
Krt42 Keratin, type I cytoskeletal 42	IPI00421791	50 kDa	4	0	5		Tsfm Elongation factor Ts, mitochondrial	IPI00555157	35 kDa	2	2
Krt5 Keratin, type II cytoskeletal 5	IPI00382153	62 kDa	13	9	25		Ttn similar to titin isoform N2-B	IPI00554003	1409 kDa	4	6
Krt75 keratin, type II cytoskeletal 75	IPI00421782	62 kDa	0	0	3		Ttr Transthyretin	IPI00324380	16 kDa	2	1
Krt76 Type II keratin Kb9	IPI00421812	62 kDa	0	0	2		Tuba4a Tubulin alpha-4A chain	IPI00362927	50 kDa	5	1
L2hgdh L-2-hydroxyglutarate dehydrogenase	IPI00367393	51 kDa	9	7	2		Tubb2c Tubulin beta-2C chain	IPI00400573	50 kDa	7	3
Lancl1 LanC-like protein 1	IPI00194792	45 kDa	5	5	3		Txnl1 Thioredoxin-like protein 1	IPI00200601 (+1)	32 kDa	3	0
Lancl2 LanC lantibiotic synthetase component C-like 2	IPI00192484	51 kDa	2	2	0		Uba1 Ubiquitin-like modifier-activating enzyme 1	IPI00368347	118 kDa	26	22
Ldb3 71 kDa protein	IPI00212936	71 kDa	15	12	3		Ube2n Ubiquitin-conjugating enzyme E2 N	IPI00190559	17 kDa	2	1
Ldha L-lactate dehydrogenase A chain	IPI00197711 (+1)	36 kDa	0	0	2		Usp5 ubiquitin specific peptidase 5	IPI00207657	96 kDa	12	12
Ldhb L-lactate dehydrogenase B chain	IPI00231783	37 kDa	5	5	6		Vars Valyl-tRNA synthetase	IPI00372557	140 kDa	3	3
Lgals3 Galectin-3	IPI00194341	27 kDa	0	0	2		Vcp Transitional endoplasmic reticulum ATPase	IPI00212014	89 kDa	17	25
Lgals5 Galectin-5	IPI00231663	16 kDa	0	0	2		Xdh Xanthine dehydrogenase/oxidase	IPI00231694	146 kDa	5	9
Lipe Isoform 1 of Hormone-sensitive lipase	IPI00362182 (+2)	117 kDa	5	6	0		Ywhae 14-3-3 protein epsilon	IPI00325135	29 kDa	7	2
LOC287167 Alpha globin	IPI00213611	16 kDa	4	3	0		Ywhag 14-3-3 protein gamma	IPI00230835	28 kDa	5	2
LOC297568;Mug1 Alpha-1-inhibitor 3	IPI00201262	164 kDa	11	14	0		Ywhah 14-3-3 protein eta	IPI00231677	28 kDa	6	3
LOC360504 hemoglobin alpha 2 chain	IPI00205036 (+1)	15 kDa	7	6	8		Zyx 57 kDa protein	IPI00561192 (+1)	57 kDa	2	0
LOC362795 Ig gamma-2C chain C region	IPI00782787	37 kDa	0	0	5
LOC362855 UPF0027 protein C22orf28 homolog	IPI00209916	55 kDa	2	2	0
LOC678701 39 kDa protein	IPI00557598 (+2)	39 kDa	0	0	2
LOC680058;LOC686648 similar to destrin	IPI00366856 (+2)	18 kDa	4	3	0
LOC681252 similar to Myristoylated alanine-rich C-kinase substrate	IPI00371946 (+3)	30 kDa	2	2	0
LOC683313 Keratin, type II cytoskeletal 6A	IPI00393340	59 kDa	3	2	5
LOC683663 similar to translocase of the inner mitochondrial membrane 14 isoform a	IPI00214850	20 kDa	3	2	0
LOC683667 LOC683667 protein	IPI00886430	22 kDa	0	0	4
LOC684988;Rps13 40S ribosomal protein S13	IPI00366014 (+1)	17 kDa	2	0	0
LOC686617 similar to CG9590-PA	IPI00764590	72 kDa	8	10	0
LOC687633 ubiquitin protein ligase E3	IPI00766195	123 kDa	2	0	0
LOC688169 similar to CG3420-PA	IPI00766355 (+3)	16 kDa	2	0	0
Lonp1 Lon protease homolog, mitochondrial	IPI00205076	106 kDa	9	7	0
Lpin1 Lipin 1	IPI00368743 (+1)	102 kDa	2	0	0
Lrba LPS-responsive vesicle trafficking, beach and anchor containing	IPI00870284	307 kDa	2	0	0
Lrpprc Leucine-rich PPR motif-containing protein, mitochondrial	IPI00360075	157 kDa	4	4	0
Lypla1 Acyl-protein thioesterase 1	IPI00324047	25 kDa	4	4	0
Macrod1 MACRO domain-containing protein 1	IPI00203232	35 kDa	2	0	0
Magmas similar to mitochondria-associated granulocyte macrophage CSF signaling molecule	IPI00369214 (+2)	21 kDa	4	4	0
Man2c1 97 kDa protein	IPI00949236	97 kDa	2	0	0
Man2c1 Alpha-mannosidase 2C1	IPI00200121 (+1)	116 kDa	4	4	0
Map2k3 mitogen activated protein kinase kinase 3	IPI00911212	39 kDa	2	0	0
Map4 Isoform 1 of Microtubule-associated protein 4	IPI00393975 (+3)	110 kDa	3	4	0
Masp1 Isoform 2 of Mannan-binding lectin serine protease 1	IPI00194292 (+2)	82 kDa	0	0	3
Masp2 mannan-binding lectin serine protease 2	IPI00831740	76 kDa	5	5	9
Mb Myoglobin	IPI00214517	17 kDa	12	9	7
Mbl1 Mannose-binding protein A	IPI00325371	25 kDa	2	5	6
Mbp Isoform 1 of Myelin basic protein S	IPI00231819 (+1)	22 kDa	0	0	2
Mdh1 Malate dehydrogenase, cytoplasmic	IPI00198717	36 kDa	0	2	2
Mdh2 Malate dehydrogenase, mitochondrial	IPI00197696	36 kDa	3	4	8
MGC72973 Zero beta-1 globin	IPI00207146	16 kDa	6	7	0
MGC94207 UPF0598 protein C8orf82 homolog	IPI00208236	24 kDa	5	4	0
Mgll Monoglyceride lipase	IPI00197344 (+1)	33 kDa	5	4	0
Mlycd Isoform Mitochondrial of Malonyl-CoA decarboxylase, mitochondrial	IPI00200489 (+1)	55 kDa	3	2	0
Mpst 3-mercaptopyruvate sulfurtransferase	IPI00231106	33 kDa	2	2	0
Mrps36 similar to mitochondrial ribosomal protein S36	IPI00372007	20 kDa	4	2	0
Msra Peptide methionine sulfoxide reductase	IPI00203766	26 kDa	8	7	0
Mtap Cc1-6	IPI00382194 (+1)	43 kDa	2	0	0
Mt-co2 Cytochrome c oxidase subunit 2	IPI00209908 (+1)	26 kDa	0	0	2
Mthfd1 C-1-tetrahydrofolate synthase, cytoplasmic	IPI00231356 (+1)	101 kDa	2	0	0
Mtor Serine/threonine-protein kinase mTOR	IPI00339164	289 kDa	0	2	0
Mybpc3 myosin-binding protein C, cardiac-type	IPI00870316	141 kDa	55	48	8
Myh7 Myosin-7	IPI00189811 (+1)	223 kDa	2	0	3
Myh9 Myosin-9	IPI00209113	226 kDa	2	0	2
Myl2 Myosin regulatory light chain 2, ventricular/cardiac muscle isoform	IPI00214000	19 kDa	0	0	3
Myl3 Myosin light chain 3	IPI00231788	22 kDa	6	3	0
Mylk3 Cardiac myosin light chain kinase	IPI00877383	86 kDa	9	7	0
Myom2 myomesin 2	IPI00358405	165 kDa	53	44	4
Mypn 144 kDa protein	IPI00360838 (+1)	144 kDa	7	5	0
Ndrg2 Isoform 1 of Protein NDRG2	IPI00382069	41 kDa	14	14	0
Ndufa4 RCG28086, isoform CRA_a	IPI00213436	9 kDa	3	2	0
Ndufa9 Ndufa9 protein	IPI00358441	43 kDa	2	5	0
Ndufs1 NADH-ubiquinone oxidoreductase 75 kDa subunit, mitochondrial	IPI00358033	79 kDa	3	0	2
Ndufs3 NADH dehydrogenase (ubiquinone) Fe-S protein 3	IPI00202616	30 kDa	6	4	2
Nebl similar to Nebulette	IPI00565256	116 kDa	0	0	4
Nfs1 Nitrogen fixation gene 1 (S. cerevisiae), isoform CRA_b	IPI00325377 (+1)	51 kDa	2	0	0
Nme2 Nucleoside diphosphate kinase B	IPI00325189 (+1)	17 kDa	2	2	0
Nol3 Nucleolar protein 3	IPI00209297	25 kDa	2	0	0
Nos3 Nitric oxide synthase, endothelial	IPI00206975	133 kDa	3	5	0
Npepps aminopeptidase puromycin sensitive	IPI00372700	103 kDa	3	0	0
Nras GTPase NRas	IPI00190869	21 kDa	4	2	0
Nubp2 Cytosolic Fe-S cluster assembly factor NUBP2	IPI00369242	29 kDa	2	0	0
Nup155 Nuclear pore complex protein Nup155	IPI00203525 (+1)	155 kDa	6	3	0
Ogdh 2-oxoglutarate dehydrogenase, mitochondrial	IPI00215093	116 kDa	56	48	13
Opa1 Isoform 3 of Dynamin-like 120 kDa protein, mitochondrial	IPI00192639 (+3)	116 kDa	3	0	0
Pald 97 kDa protein	IPI00371816 (+1)	97 kDa	8	5	0
Pank4 Pantothenate kinase 4	IPI00203998 (+1)	86 kDa	3	0	0
Parp14 similar to poly (ADP-ribose) polymerase family, member 14	IPI00559391	200 kDa	6	6	0
Pcbp1 similar to Poly(rC)-binding protein 1	IPI00882480	37 kDa	2	0	0
Pcca propionyl-CoA carboxylase alpha chain, mitochondrial	IPI00765682	80 kDa	3	0	0
Pcmtd2 Pcmtd2 protein	IPI00365255	15 kDa	3	2	0
Pcyt1a Choline-phosphate cytidylyltransferase A	IPI00325205	42 kDa	7	9	0
Pdcd6 programmed cell death 6	IPI00203255	22 kDa	0	0	3
Pdha1 RCG36458	IPI00768086	43 kDa	8	9	13
Pdhb Pyruvate dehydrogenase E1 component subunit beta, mitochondrial	IPI00194324	39 kDa	16	18	17
Pdk1 [Pyruvate dehydrogenase [lipoamide]] kinase isozyme 1, mitochondrial	IPI00204957 (+1)	49 kDa	5	5	4
Pdk2 [Pyruvate dehydrogenase [lipoamide]] kinase isozyme 2, mitochondrial	IPI00327834	46 kDa	8	7	5
Pdlim5 PDZ and LIM domain protein 5	IPI00210187	63 kDa	5	2	0
Pdss2 Decaprenyl-diphosphate synthase subunit 2	IPI00367901	44 kDa	0	0	6
Peci Peroxisomal 3,2-trans-enoyl-CoA isomerase	IPI00208203	43 kDa	13	16	4
Pfkm 6-phosphofructokinase, muscle type	IPI00231293	86 kDa	15	10	0
Pgam2 Phosphoglycerate mutase 2	IPI00231506	29 kDa	2	0	0
Pin1 Protein (Peptidyl-prolyl cis/trans isomerase) NIMA-interacting 1 (Predicted), isoform CRA_a	IPI00870306 (+1)	18 kDa	3	0	0
Pitpnb Isoform 2 of Phosphatidylinositol transfer protein beta isoform	IPI00551671	32 kDa	8	4	0
Pla2g16 Group XVI phospholipase A2	IPI00213695 (+1)	18 kDa	5	5	0
Pla2g6 85 kDa calcium-independent phospholipase A2	IPI00205595	84 kDa	5	5	0
Plp1 Myelin proteolipid protein	IPI00231102	30 kDa	0	0	3
Pls3 Plastin-3	IPI00210234 (+1)	71 kDa	0	2	0
Ppa2 pyrophosphatase (inorganic) 2	IPI00369195	38 kDa	11	12	0
Ppm1a Protein phosphatase 1A	IPI00201403	42 kDa	3	2	0
Ppp1cb Serine/threonine-protein phosphatase PP1-beta catalytic subunit	IPI00203390	37 kDa	2	2	0
Ppp2cb Serine/threonine-protein phosphatase 2A catalytic subunit beta isoform	IPI00190462 (+2)	36 kDa	2	2	0
Ppp2r1a Protein phosphatase 2 (Formerly 2A), regulatory subunit A (PR 65), alpha isoform, isoform CRA_a	IPI00365423	65 kDa	10	11	0
Ppp2r2a Serine/threonine-protein phosphatase 2A 55 kDa regulatory subunit B alpha isoform	IPI00326486	52 kDa	0	3	0
Ppp3ca Isoform 1 of Serine/threonine-protein phosphatase 2B catalytic subunit alpha isoform	IPI00201410 (+1)	59 kDa	0	2	0
Pptc7 T-cell activation protein phosphatase 2C	IPI00370923	33 kDa	4	2	0
Prdx1 Peroxiredoxin-1	IPI00211779	22 kDa	15	14	7
Prdx2 Peroxiredoxin-2	IPI00201561	22 kDa	5	6	6
Prdx3 Thioredoxin-dependent peroxide reductase, mitochondrial	IPI00208215	28 kDa	4	4	2
Prdx4 29 kDa protein	IPI00948831	29 kDa	3	2	7
Prdx5 Isoform Mitochondrial of Peroxiredoxin-5, mitochondrial	IPI00205745 (+2)	22 kDa	12	9	0
Prkaa1 5'-AMP-activated protein kinase catalytic subunit alpha-1	IPI00215402	64 kDa	2	0	0
Prkaa2 Isoform Long of 5'-AMP-activated protein kinase catalytic subunit alpha-2	IPI00201424	62 kDa	10	11	0
Prkab1 5'-AMP-activated protein kinase subunit beta-1	IPI00231108	30 kDa	9	6	0
Prkag1 5'-AMP-activated protein kinase subunit gamma-1	IPI00196645	37 kDa	21	18	0
Prss1 Anionic trypsin-1	IPI00212767	26 kDa	2	0	0
Psma1 Proteasome subunit alpha type-1	IPI00191748	30 kDa	2	0	0
Psmc1 26S protease regulatory subunit 4	IPI00211733	49 kDa	2	6	0
Psmc2 26S protease regulatory subunit 7	IPI00421600	49 kDa	0	2	0
Psmc3 50 kDa protein	IPI00190392 (+2)	50 kDa	0	2	0
Psmc4 26S protease regulatory subunit 6B	IPI00210158	47 kDa	0	3	0
Psmd1 26S proteasome p112 subunit	IPI00949424	106 kDa	10	17	0
Psmd14 RCG26455, isoform CRA_b	IPI00372125	35 kDa	3	5	0
Psmd2 26S proteasome non-ATPase regulatory subunit 2	IPI00370456	100 kDa	12	16	0
Psmd3 Proteasome (Prosome, macropain) 26S subunit, non-ATPase, 3	IPI00370009	61 kDa	0	4	0
Psmd7 proteasome (prosome, macropain) 26S subunit, non-ATPase, 7	IPI00359611	36 kDa	3	4	0
Psmd8 proteasome 26S subunit, non-ATPase, 8	IPI00364072	40 kDa	0	3	0
Psmd9 26S proteasome non-ATPase regulatory subunit 9	IPI00231038 (+2)	25 kDa	2	0	0
Psme1 Proteasome activator complex subunit 1	IPI00555312 (+1)	29 kDa	2	0	0
Psme2 Proteasome activator complex subunit 2	IPI00211970	27 kDa	3	3	0
Pter Phosphotriesterase-related protein	IPI00210032	39 kDa	4	0	0
Ptges2 prostaglandin E synthase 2	IPI00197369	43 kDa	8	10	0
Ptpmt1 protein-tyrosine phosphatase mitochondrial 1	IPI00207732	28 kDa	4	3	0
Pygb Phosphorylase	IPI00357945 (+1)	97 kDa	21	15	3
Pygm glycogen phosphorylase, muscle form	IPI00895591	97 kDa	60	50	23
Pyroxd2 Pyridine nucleotide-disulfide oxidoreductase domain-containing protein 2	IPI00470325	63 kDa	9	8	0
Qdpr Dihydropteridine reductase	IPI00193151	26 kDa	0	0	3
Qk 37 kDa protein	IPI00213936 (+2)	37 kDa	2	3	0
Rab1 Ras-related protein Rab-1A	IPI00421897 (+1)	23 kDa	5	5	0
Rab10 Ras-related protein Rab-10	IPI00196790	23 kDa	3	2	0
Rab11b Ras-related protein Rab-11B	IPI00210381	24 kDa	7	9	0
Rab12 ras-related protein Rab-12	IPI00876621	27 kDa	6	5	0
Rab14 Ras-related protein Rab-14	IPI00196794	24 kDa	21	22	0
Rab18 Ras-related protein Rab-18	IPI00198316	23 kDa	5	4	0
Rab1b;Rab1b-ps1 Ras-related protein Rab-1B	IPI00480673 (+1)	22 kDa	10	12	0
Rab21 Ras-related protein Rab-21	IPI00366221	24 kDa	2	2	0
Rab2a Ras-related protein Rab-2A	IPI00202570	24 kDa	10	9	0
Rab3a Ras-related protein Rab-3A	IPI00325762	25 kDa	7	3	0
Rab3gap2 rab3 GTPase-activating protein non-catalytic subunit	IPI00391102	155 kDa	8	7	0
Rab5a Small GTP-binding protein rab5	IPI00210733	24 kDa	9	9	0
Rab5b RAB5B, member RAS oncogene family (Predicted), isoform CRA_c	IPI00371269	24 kDa	5	5	0
Rab5c Rab5c protein	IPI00191761 (+1)	23 kDa	5	4	0
Rab6a Ras-related protein Rab-6A	IPI00554034 (+1)	24 kDa	2	2	0
Rab7a Ras-related protein Rab-7a	IPI00215564	24 kDa	5	3	0
Rac1 Ras-related C3 botulinum toxin substrate 1	IPI00422092 (+1)	21 kDa	5	5	0
Rap1a Ras-related protein Rap-1A	IPI00187747	21 kDa	6	7	0
Rbm12 59 kDa protein	IPI00679218	59 kDa	3	2	0
Rdh13 retinol dehydrogenase 13	IPI00365449	36 kDa	4	2	0
Rdh14 retinol dehydrogenase 14 (all-trans and 9-cis)9	IPI00476672	36 kDa	2	0	0
RGD1302996 hypothetical protein LOC294231	IPI00371792	35 kDa	7	5	0
RGD1303003 ES1 protein homolog, mitochondrial	IPI00231028	28 kDa	5	4	3
RGD1304982 Quinone oxidoreductase-like protein 2	IPI00371500	38 kDa	3	3	0
RGD1305628 similar to absent in melanoma 1	IPI00370756	334 kDa	2	2	0
RGD1306000 hypothetical protein LOC363611	IPI00368012	39 kDa	6	6	0
RGD1306148 similar to Proteasome-associated protein ECM29 homolog	IPI00367234 (+1)	216 kDa	2	0	0
RGD1306286 similar to CG14299-PA, isoform A	IPI00764823	291 kDa	2	0	0
RGD1307222 similar to Putative eukaryotic translation initiation factor 3 subunit	IPI00370069 (+1)	169 kDa	5	2	0
RGD1308048 similar to thioredoxin family Trp26	IPI00365263	25 kDa	2	6	0
RGD1308251 hypothetical protein LOC362676	IPI00196516	22 kDa	0	2	0
RGD1308772 similar to F11C1.5a	IPI00209893	226 kDa	33	29	0
RGD1309085 similar to CG15738-PA	IPI00366609	39 kDa	4	7	0
RGD1309307 33 kDa protein	IPI00364402 (+1)	33 kDa	8	16	0
RGD1560248 similar to formin-like 2 isoform B	IPI00389912 (+1)	122 kDa	0	2	0
RGD1560364 Protein	IPI00366667 (+1)	414 kDa	3	0	0
RGD1561459 hypothetical protein LOC361606	IPI00365779	14 kDa	2	0	0
RGD1562259 similar to 40S ribosomal protein S20	IPI00212186 (+2)	13 kDa	3	3	0
RGD1563853 RGD1563853 protein	IPI00364684	88 kDa	3	2	0
RGD1564209 similar to Acyl-CoA dehydrogenase family member 8, mitochondrial precursor	IPI00763620	45 kDa	3	2	0
RGD1564318 Ig lambda-2 chain C region	IPI00370486	11 kDa	0	0	3
RGD1564597 similar to 40S ribosomal protein S25	IPI00569584 (+3)	16 kDa	2	0	0
RGD1564887 similar to CG8379-PA, isoform A	IPI00778606	79 kDa	3	3	0
Rheb GTP-binding protein Rheb	IPI00207070	20 kDa	2	3	0
Rhoa Transforming protein RhoA	IPI00201699	22 kDa	4	5	0
Rhog Ras homolog gene family, member G	IPI00204077	21 kDa	2	0	0
Rock2 Rho-associated protein kinase 2	IPI00565862 (+1)	161 kDa	3	2	0
Rps17 40S ribosomal protein S17	IPI00324983 (+1)	16 kDa	0	3	0
Rpsa 40S ribosomal protein SA	IPI00215107	33 kDa	0	0	2
Rrad GTP-binding protein RAD	IPI00213511	33 kDa	2	2	0
Rras2 RCG40097	IPI00190290 (+1)	23 kDa	3	5	0
Rsu1 Ras suppressor protein 1	IPI00364932	31 kDa	0	2	0
Rtn4ip1 Similar to NOGO-interacting mitochondrial protein	IPI00361504	44 kDa	19	19	4
Sar1a SAR1 gene homolog A (S. cerevisiae), isoform CRA_b	IPI00372857	22 kDa	6	3	0
Sar1b GTP-binding protein SAR1b	IPI00209905	22 kDa	3	2	0
Sdha Succinate dehydrogenase [ubiquinone] flavoprotein subunit, mitochondrial	IPI00200659 (+1)	72 kDa	0	2	0
Sdhb Succinate dehydrogenase [ubiquinone] iron-sulfur subunit, mitochondrial	IPI00785564	32 kDa	2	0	0
Sec23ip SEC23 interacting protein	IPI00359906	111 kDa	4	0	0
Selenbp1 Selenium-binding protein 1	IPI00208026	53 kDa	3	5	0
Serpina1 Alpha-1-antiproteinase	IPI00324019	46 kDa	9	7	0
Serpinc1 Serine (Or cysteine) peptidase inhibitor, clade C (Antithrombin), member 1	IPI00372372	52 kDa	2	0	0
Sfpq Splicing factor proline/glutamine rich	IPI00627068 (+1)	75 kDa	0	0	3
Sh3glb1 43 kDa protein	IPI00363770 (+1)	43 kDa	5	4	0
Sh3glb2 44 kDa protein	IPI00776533	44 kDa	4	0	0
Sirt2 43 kDa protein	IPI00562798 (+1)	43 kDa	9	10	0
Sirt3 SIRT3L mitochondrial	IPI00371399	35 kDa	3	3	0
Skp1 S-phase kinase-associated protein 1	IPI00369350	19 kDa	12	9	0
Slc25a3 Solute carrier family 25 (Mitochondrial carrier	IPI00209115	40 kDa	0	1	4
Slc25a4 ADP/ATP translocase 1	IPI00231927	33 kDa	6	7	10
Slc9a3r1 Na(+)/H(+) exchange regulatory cofactor NHE-RF1	IPI00200898	39 kDa	7	6	0
Slc9a3r2 35 kDa protein	IPI00558908	35 kDa	9	6	0
Slk STE20-like serine/threonine-protein kinase	IPI00196439 (+1)	138 kDa	0	2	0
Smcr8 similar to Smith-Magenis syndrome chromosome region, candidate 8 homolog	IPI00213592	105 kDa	2	1	0
Snx27 Isoform 2 of Sorting nexin-27	IPI00203641 (+1)	60 kDa	6	7	0
Sod1 Superoxide dismutase [Cu-Zn]	IPI00231643 (+1)	16 kDa	0	5	0
Sod2 Superoxide dismutase [Mn], mitochondrial	IPI00211593	25 kDa	0	5	0
Stard7 StAR-related lipid transfer (START) domain containing 7	IPI00394154	43 kDa	5	5	0
Stat3 Signal transducer and activator of transcription 3	IPI00208224	88 kDa	3	0	0
Stat4;Stat1 Ab2-131	IPI00382229 (+3)	135 kDa	3	0	0
Stk39 STE20/SPS1-related proline-alanine-rich protein kinase	IPI00210537	60 kDa	8	10	0
Sucla2 succinate-Coenzyme A ligase, ADP-forming, beta subunit	IPI00364431 (+1)	50 kDa	2	3	3
Suclg1 Succinyl-CoA ligase [GDP-forming] subunit alpha, mitochondrial	IPI00197555	36 kDa	4	0	0
Syap1 Synapse associated protein 1	IPI00209960	37 kDa	0	2	0
Tceb1 Transcription elongation factor B polypeptide 1	IPI00206015 (+6)	12 kDa	2	0	0
Tcp1 T-complex protein 1 subunit alpha	IPI00200847 (+1)	60 kDa	0	0	3
Tesc similar to tescalcin	IPI00371119	25 kDa	7	7	0
Tgm2 Transglutaminase 2, C polypeptide	IPI00205135	77 kDa	5	4	0
Thbs1 Thrombospondin 1	IPI00422076	130 kDa	8	4	10
Them2 acyl-CoA thioesterase 13	IPI00194851	15 kDa	3	0	0
Timm44 Mitochondrial import inner membrane translocase subunit TIM44	IPI00205394	51 kDa	3	3	0
Tnni3 Troponin I, cardiac muscle	IPI00231689	24 kDa	3	1	5
Tnnt2 35 kDa protein	IPI00231332 (+3)	35 kDa	0	0	2
Tns1 similar to tensin	IPI00362755 (+1)	213 kDa	2	0	0
Tpi1 Triosephosphate isomerase	IPI00231767	27 kDa	20	16	12
Tpm1 Isoform 1 of Tropomyosin alpha-1 chain	IPI00197888	33 kDa	5	0	18
Tpp1 Tripeptidyl-peptidase 1	IPI00190499	61 kDa	2	3	0
Trappc3 Trafficking protein particle complex subunit 3	IPI00359022	20 kDa	2	0	0
Trip12 Thyroid hormone receptor interactor 12	IPI00362998 (+1)	224 kDa	2	3	0
Ttc1 Tetratricopeptide repeat domain 1	IPI00369330	33 kDa	3	3	0
Tuba1a Tubulin alpha-1A chain	IPI00189795	50 kDa	2	2	0
Tuba4a Tubulin alpha-4A chain	IPI00362927	50 kDa	18	19	8
Tuba8 Tubulin alpha-8 chain	IPI00464587	50 kDa	3	4	0
Tubb2a Tubulin beta-2A chain	IPI00475639	50 kDa	2	2	0
Tubb2c Tubulin beta-2C chain	IPI00400573	50 kDa	25	25	14
Tubb4 tubulin, beta 4	IPI00765366	50 kDa	2	2	0
Tubb5 Isoform 1 of Tubulin beta-5 chain	IPI00197579	50 kDa	6	5	2
Tufm Elongation factor Tu, mitochondrial	IPI00371236	50 kDa	10	9	12
Txn1 Thioredoxin	IPI00231368	12 kDa	4	4	0
Txndc4 BWK4	IPI00364866 (+1)	47 kDa	0	4	0
Uba1 Ubiquitin-like modifier-activating enzyme 1	IPI00368347	118 kDa	7	7	0
Ube2d3 Ubiquitin-conjugating enzyme E2 D3	IPI00192159 (+3)	17 kDa	2	0	0
Ube2n Ubiquitin-conjugating enzyme E2 N	IPI00190559	17 kDa	2	0	0
Ugcgl1 UDP-glucose:glycoprotein glucosyltransferase 1	IPI00205519	176 kDa	6	4	0
Uqcrc2 Cytochrome b-c1 complex subunit 2, mitochondrial	IPI00188924	48 kDa	0	0	4
Usp19 Ubiquitin carboxyl-terminal hydrolase 19	IPI00421941	150 kDa	2	0	0
Vars Valyl-tRNA synthetase	IPI00372557	140 kDa	2	0	0
Vat1 Vesicle amine transport protein 1 homolog	IPI00201969	43 kDa	0	2	0
Vcp Transitional endoplasmic reticulum ATPase	IPI00212014	89 kDa	12	10	2
Vdac1 Voltage-dependent anion-selective channel protein 1	IPI00421874	31 kDa	2	0	8
Vdac2 Voltage-dependent anion-selective channel protein 2	IPI00198327	32 kDa	0	0	3
Vps13d 487 kDa protein	IPI00777439	487 kDa	27	16	0
Vps35 maternal embryonic message 3	IPI00869568	92 kDa	8	5	0
Wdr23 DDB1- and CUL4-associated factor 11	IPI00196528	62 kDa	2	0	0
Ywhae 14-3-3 protein epsilon	IPI00325135	29 kDa	2	0	0
Ywhag 14-3-3 protein gamma	IPI00230835	28 kDa	2	0	0
Ywhah 14-3-3 protein eta	IPI00231677	28 kDa	3	0	0
Ywhaq 14-3-3 protein theta	IPI00196661 (+1)	28 kDa	2	2	0
Ywhaz 14-3-3 protein zeta/delta	IPI00324893	28 kDa	2	0	0
