# Supplementary material for: Identification of GPCR-Interacting Cytosolic Proteins Using HDL Particles and Mass Spectrometry-Based Proteomic Approach
Source: PLoS One. 2013 Jan 25;8(1):e54942. doi: 10.1371/journal.pone.0054942 (PMC3556083; doi:10.1371/journal.pone.0054942)
Supplement: Table S2 — Summary of identified proteins. (XLSX) [file pone.0054942.s003.xlsx]

## Sheet: Table 2S
Proteins highlighted with red indicates those that are confirmed with Western Blotting.
Known b2AR-interacting proteins are highlighted with yellow.
# of unique peptides higlighted with orange indicates those that are identified with only one peptide. These peptides were not counted for the protein identification since the protein identifications were accepted with at least two unique identified peptides.
Identified Proteins in both BI or Cz treated experiments			# of unique peptides		% Sequence coverage		Gel slices in which the proteins are identified most
Protein Name	Accession #	MW	BI	Cz	BI	Cz	BI	Cz
- Arpc4 protein	IPI00372040	20 kDa	3	4	0.18	0.29	A	A
11 kDa protein	IPI00950474	11 kDa	4	2	0.495	0.242	A	A
14-3-3 protein theta (Ywhaq)	IPI00196661	28 kDa	2	2	0.129	0.185	C	C
26S protease regulatory subunit 4 (Psmc1)	IPI00211733	49 kDa	2	6	0.0841	0.159	F	F
26S proteasome non-ATPase regulatory subunit 2 (Psmd2)	IPI00370456	100 kDa	12	16	0.182	0.237	G	G
26S proteasome p112 subunit (Psmd1)	IPI00949424	106 kDa	10	17	0.18	0.271	G	G
2-oxoisovalerate dehydrogenase subunit beta, mitochondrial (Bckdhb)	IPI00201636	43 kDa	2	2	0.117	0.117	D	D
33 kDa protein	IPI00364402	33 kDa	8	16	0.252	0.463	C	C
3-mercaptopyruvate sulfurtransferase (Mpst)	IPI00231106	33 kDa	2	2	0.077	0.16	C/D	C
55 kDa protein	IPI00565784	55 kDa	2	2	0.0589	0.057	H	H
5'-AMP-activated protein kinase catalytic subunit alpha-2 (Prkaa2)	IPI00201424	62 kDa	10	11	0.297	0.315	F	F
5'-AMP-activated protein kinase subunit beta-1 (Prkab1)	IPI00231108	30 kDa	9	6	0.389	0.315	D	D
5'-AMP-activated protein kinase subunit gamma-1 (Prkag1)	IPI00196645	37 kDa	21	18	0.6	0.573	D	D
67 kDa protein	IPI00358411	67 kDa	4	7	0.0859	0.128	F	F
6-phosphofructokinase, muscle type (Pfkm)	IPI00231293	86 kDa	15	10	0.214	0.153	G	G
85 kDa calcium-independent phospholipase A2 (Pla2g6)	IPI00205595	84 kDa	5	5	0.0904	0.0891	G	G
Acad9 protein (Acad9)	IPI00337099	69 kDa	18	26	0.28	0.43	F	F
Acetyl-Coenzyme A carboxylase 2 (Acacb)	IPI00190024	276 kDa	18	14	0.106	0.0908	H	H
Acyl-CoA synthetase family member 2, mitochondrial (Acsf2)	IPI00203054	68 kDa	7	6	0.156	0.143	F	F
Acyl-protein thioesterase 1 (Lypla1)	IPI00324047	25 kDa	4	4	0.117	0.174	B	B
ADP-ribosylation factor 3 (Arf3)	IPI00231674	21 kDa	7	6	0.486	0.475	A	A
ADP-ribosylation factor-like protein 1 (Arl1)	IPI00191467	21 kDa	8	6	0.549	0.538	A/B	A/B
ADP-ribosylation factor-like protein 8B (Arl8b)	IPI00191587	22 kDa	2	4	0.124	0.167	A	A
Aldehyde dehydrogenase, mitochondrial (Aldh2)	IPI00197770	56 kDa	6	5	0.16	0.13	E/F	E/F
Aldose reductase (Akr1b1)	IPI00231737	36 kDa	5	4	0.26	0.2	D	D
Alpha globin	IPI00213611	16 kDa	4	3	0.549	0.345	A	A
Alpha-1B-glycoprotein Isoform 1 (A1bg)	IPI00189058	56 kDa	2	2	0.0409	0.039	G	G
Alpha-mannosidase 2C1 (Man2c1)	IPI00200121	116 kDa	4	4	0.0471	0.0471	G	G
Apolipoprotein A-I (Apoa1)	IPI00197703	30 kDa	5	3	0.328	0.201	B	B
Arachidonate 12-lipoxygenase, leukocyte-type (Alox15)	IPI00230861	75 kDa	10	6	0.256	0.155	F	F
Armc1 protein (Armc1)	IPI00197437	31 kDa	5	5	0.323	0.319	D	D
Asna1 39 kDa protein	IPI00371286	39 kDa	9	6	0.319	0.259	D/E	D/E
Aspartyl aminopeptidase (Dnpep)	IPI00358059	53 kDa	7	6	0.223	0.164	E/F/H	E/F
ATP synthase subunit s, mitochondrial (Atp5s)	IPI00365624	23 kDa	5	3	0.36	0.17	B	A
Autophagy related 2A (Atg2a)	IPI00608172	211 kDa	3	2	0.0245	0.013	H	H
Bcl-2-interacting death suppressor (Bag3)	IPI00203974	62 kDa	8	7	0.172	0.192	G/H	G/H
C22orf28 homolog	IPI00209916	55 kDa	2	2	0.0515	0.0515	F	F
Calcium-dependent secretion activator 1 (Cadps)	IPI00199577	146 kDa	2	8	0.0162	0.094	H	H
Calpain small subunit 1 (Capns1)	IPI00213536	29 kDa	5	8	0.178	0.589	C	C
Calpain-1 catalytic subunit (Capn1)	IPI00231610	82 kDa	9	11	0.188	0.178	G	G
Calpain-2 catalytic subunit (Capn2)	IPI00388249	80 kDa	14	9	0.243	0.164	F/G	G
Cardiac myosin light chain kinase (Mylk3)	IPI00877383	86 kDa	9	7	0.22	0.181	G	G
Carnitine O-palmitoyltransferase 2, mitochondrial (Cpt2)	IPI00195593	74 kDa	31	33	0.508	0.511	F	F
Chloride intracellular channel protein 1 (Clic1)	IPI00421995	27 kDa	3	2	0.162	0.124	C	C
Chloride intracellular channel protein 4 (Clic4)	IPI00208249	29 kDa	6	5	0.29	0.28	C	C
Choline-phosphate cytidylyltransferase A (Pcyt1a)	IPI00325205	42 kDa	7	9	0.21	0.327	D/E	D/E
Ciapin1 Anamorsin	IPI00359074	33 kDa	2	2	0.123	0.123	D	D
Coenzyme Q10 homolog A (Coq10a)	IPI00559853	25 kDa	3	3	0.124	0.124	A	A
Cofilin-1 (Cfl1)	IPI00327144	19 kDa	2	3	0.173	0.235	A	A
Crat 71 kDa protein	IPI00360158	71 kDa	5	4	0.104	0.086	F	F
Cullin 1 (Predicted), isoform CRA_a (Cul1)	IPI00358206	90 kDa	10	3	0.195	0.0387	G	G
Cullin-5 (Cul5)	IPI00325517	91 kDa	4	2	0.0679	0.0321	G	G
Cullin-associated NEDD8-dissociated protein 2 Isoform 1 (Cand2)	IPI00326431	140 kDa	11	9	0.134	0.111	H	H
Cytoplasmic dynein 1 heavy chain 1 (Dync1h1)	IPI00327630	532 kDa	56	46	0.174	0.132	H	H
DEAD (Asp-Glu-Ala-Asp) box polypeptide 3, X-linked (Ddx3x)	IPI00362534	73 kDa	4	3	0.0368	0.0368	F	F
Dihydrolipoamide branched chain transacylase E2 (Dbt)	IPI00373418	53 kDa	3	4	0.0726	0.0726	E/H	E/H
Dihydrolipoyl dehydrogenase, mitochondrial (Dld)	IPI00365545	54 kDa	5	6	0.147	0.21	F	F
DNA damage-binding protein 1 (Ddb1)	IPI00324451	127 kDa	22	19	0.254	0.218	G	G
DNA-directed polymerase delta interacting protein 2	IPI00203398	42 kDa	5	2	0.207	0.106	D	D
Dynamin-1-like protein Isoform 4 (Dnm1l)	IPI00193568	83 kDa	6	4	0.152	0.078	G/H	G/H
Dynein light chain 1, cytoplasmic (Dynll1)	IPI00201444	10 kDa	3	3	0.506	0.506	A	A
EH domain binding protein 1-like 1 isoform 2 (Ehbp1l1)	IPI00948029	183 kDa	2	2	0.0184	0.0184	H	H
EH domain-containing protein 1 (Ehd1)	IPI00360340	61 kDa	3	3	0.155	0.155	F	F
EH domain-containing protein 2 (Ehd2)	IPI00211448	61 kDa	6	5	0.173	0.127	F	F
Ehd4 Pincher	IPI00200271	61 kDa	8	7	0.185	0.198	F	F
Elongation factor 1-alpha 1 (Eef1a1)	IPI00195372	50 kDa	3	4	0.216	0.216	G/H	G/H
Enoyl-CoA hydratase, mitochondrial (Echs1)	IPI00207217	32 kDa	8	7	0.37	0.37	C	C
F-box/WD repeat-containing protein 5 (Fbxw5)	IPI00373469	64 kDa	2	3	0.0773	0.114	F	F
Fibrinogen alpha chain (Fga)	IPI00382317	87 kDa	16	15	0.224	0.215	D/H	H
Fibrinogen beta chain Isoform 1 (Fgb)	IPI00205389	54 kDa	12	10	0.254	0.256	F/H	F/H
Fructosamine-3-kinase (Fn3k)	IPI00214525	35 kDa	5	5	0.256	0.256	D	D
GCN1 general control of amino-acid synthesis 1-like 1 (Gcn1l1)	IPI00767139	293 kDa	18	26	0.101	0.141	H	H
Golgi phosphoprotein 3 (Golph3)	IPI00190862	34 kDa	9	7	0.396	0.268	D	C/D
Grtp1 LRRGT00052	IPI00421356	278 kDa	2	3	0.0737	0.0134	D	D
GTPase Nras (Nras)	IPI00190869	21 kDa	4	2	0.275	0.185	A/B	A
GTP-binding protein RAD (Rrad)	IPI00213511	33 kDa	2	2	0.101	0.101	D	D
GTP-binding protein Rheb (Rheb)	IPI00207070	20 kDa	2	3	0.152	0.239	A	A
GTP-binding protein SAR1b (Sar1b)	IPI00209905	22 kDa	3	2	0.424	0.227	B	B
Guanine nucleotide-binding protein G(I)/G(S)/G(T) subunit beta-1 (Gnb1)	IPI00212655	37 kDa	4	2	0.168	0.0647	D	D
Guanine nucleotide-binding protein G(I)/G(S)/G(T) subunit beta-3 (Gnb3)	IPI00204239	37 kDa	2	2	0.0882	0.0912	D	D
Guanine nucleotide-binding protein G(o) subunit alpha Isoform Alpha-2(Gnao1)	IPI00204843	40 kDa	3	3	0.147	0.147	D	D
Haptoglobin Isoform 2 (Hp)	IPI00382202	42 kDa	3	3	0.101	0.101	D	D
Heat shock protein beta-1 (Hspb1)	IPI00201586	23 kDa	5	5	0.28	0.44	B/C	B/C
Hemoglobin subunit beta-2 (Hbb)	IPI00231192	16 kDa	2	2	0.796	0.796	A	A
Heterogeneous nuclear ribonucleoprotein K (Hnrnpk)	IPI00780608	51 kDa	7	3	0.11	0.0626	F/H	F
Hexaprenyldihydroxybenzoate methyltransferase, mitochondrial (Coq3)	IPI00205916	39 kDa	7	6	0.255	0.258	C	C
Hexokinase-2 (Hk2)	IPI00201057	103 kDa	2	4	0.0316	0.0491	G	G
Hippocalcin-like protein 1 (Hpcal1)	IPI00231512	22 kDa	3	3	0.181	0.181	A	A
Hormone-sensitive lipase Isoform 1 (Lipe)	IPI00362182	117 kDa	5	6	0.0758	0.0918	G	G
Hydroxymethylglutaryl-CoA lyase, mitochondrial (Hmgcl)	IPI00205374	34 kDa	5	3	0.271	0.145	D	C/D
Hydroxysteroid dehydrogenase-like protein 2 (Hsdl2)	IPI00367240	58 kDa	4	3	0.105	0.084	F/H	F/H
Hypothetical protein LOC294231	IPI00371792	35 kDa	7	5	0.257	0.158	A	A
Hypothetical protein LOC363611	IPI00368012	39 kDa	6	6	0.288	0.288	D	D
Importin subunit beta-1 (Kpnb1)	IPI00204261	97 kDa	3	2	0.0525	0.0342	G	G
Isocitrate dehydrogenase [NAD] subunit alpha, mitochondrial (Idh3a)	IPI00198720	40 kDa	11	10	0.393	0.342	D/H	D
Isocitrate dehydrogenase 3 (NAD), gamma (Idh3g)	IPI00480692	43 kDa	2	2	0.084	0.104	D	D
Isoform 1 of Microtubule-associated protein 4 (Map4)	IPI00393975	110 kDa	3	4	0.056	0.066	H	H
Isoform 1 of Protein NDRG2	IPI00382069	41 kDa	14	14	0.54	0.49	D/E/G/H	D/E/F/H
Isoform CRA_a (Ndufa4)	IPI00213436	9 kDa	3	2	0.28	0.268	A	A
LanC lantibiotic synthetase component C-like 2 (Lancl2)	IPI00192484	51 kDa	2	2	0.0667	0.0667	E	E
LOC297568;Mug1 Alpha-1-inhibitor 3	IPI00201262	164 kDa	11	14	0.11	0.14	H	H
LOC686617 similar to CG9590-PA	IPI00764590	72 kDa	8	10	0.17	0.167	F	F
Lon protease homolog, mitochondrial (Lonp1)	IPI00205076	106 kDa	9	7	0.173	0.119	G/H	G
Malonyl-CoA decarboxylase, mitochondrial (Mlycd)	IPI00200489	55 kDa	3	2	0.119	0.0793	E	E
Maternal embryonic message 3 (Vps35)	IPI00869568	92 kDa	8	5	0.136	0.0892	G	G
Methylmalonate-semialdehyde dehydrogenase [acylating], mitochondrial (Aldh6a1)	IPI00205018	58 kDa	6	4	0.17	0.093	F	F
MGC94207 UPF0598 protein C8orf82 homolog	IPI00208236	24 kDa	5	4	0.36	0.31	A/B	A
Mitochondrial fission 1 protein (Fis1)	IPI00371036	17 kDa	3	2	0.375	0.151	A	A
Mitochondrial import inner membrane translocase subunit TIM44 (Timm44)	IPI00205394	51 kDa	3	3	0.0751	0.104	E	E
Monoglyceride lipase (Mgll)	IPI00197344	33 kDa	5	4	0.238	0.191	D	D
Mrps36 similar to mitochondrial ribosomal protein S36	IPI00372007	20 kDa	4	2	0.28	0.19	A	A
Msra Peptide methionine sulfoxide reductase	IPI00203766	26 kDa	8	7	0.46	0.4	B/C	B
Mypn 144 kDa protein	IPI00360838	144 kDa	7	5	0.0817	0.0501	H	H
Na(+)/H(+) exchange regulatory cofactor NHE-RF1 (Slc9a3r1)	IPI00200898	39 kDa	7	6	0.281	0.256	D/E/F	E/F
Na(+)/H(+) exchange regulatory cofactor NHE-RF2 (Slc9a3r2)	IPI00558908	35 kDa	9	6	0.218	0.25	A/C/D/E/G/H	A/C/D/E
NADH dehydrogenase [ubiquinone] 1 alpha subcomplex assembly factor 3 (Ndufaf3)	IPI00195683	21 kDa	2	2	0.184	0	A	A
Ndufa9 protein (Ndufa9)	IPI00358441	43 kDa	2	5	0.069	0.175	D	D
Nitric oxide synthase, endothelial (Nos3)	IPI00206975	133 kDa	3	5	0.0266	0.0474	H	H
Nuclear pore complex protein Nup155 (Nup155)	IPI00203525	155 kDa	6	3	0.0619	0.0252	H	H
Nucleoside diphosphate kinase B (Nme2)	IPI00325189	17 kDa	2	2	0.19	0.19	A	A
Pald 97 kDa protein	IPI00371816	97 kDa	8	5	0.112	0.0852	H	H
Pcmtd2 protein (Pcmtd2)	IPI00365255	15 kDa	3	2	0.263	0.226	D	D
PDZ and LIM domain protein 5 (Pdlim5)	IPI00210187	63 kDa	5	2	0.0761	0.066	A/C	A
Phosphatidylinositol transfer protein beta isoform (Pitpnb)	IPI00551671	32 kDa	8	4	0.418	0.223	D	D
Phosphatidylinositol-3,4,5-trisphosphate 5-phosphatase 2 Isoform 1(Inppl1)	IPI00205291	139 kDa	3	7	0.035	0.0756	H	H
Phosphatidylinositol-glycan-specific phospholipase D (Gpld1)	IPI00325157	94 kDa	4	7	0.0581	0.0949	G	G
phospholipase A2 Group XVI (Pla2g16)	IPI00213695	18 kDa	5	5	0.375	0.369	A	A
Phospholipid hydroperoxide glutathione peroxidase, nuclear (Gpx4)	IPI00208098	29 kDa	14	13	0.665	0.588	A	A
Platelet glycoprotein 4 (Cd36)	IPI00231197	53 kDa	3	2	0.0847	0.0572	G	G
Prdx5 Isoform Mitochondrial of Peroxiredoxin-5, mitochondrial	IPI00205745	22 kDa	12	9	0.57	0.56	A	A
Prostaglandin E synthase 2 (Ptges2)	IPI00197369	43 kDa	8	10	0.271	0.396	C	C
Proteasome (prosome, macropain) 26S subunit, non-ATPase, 7 (Psmd7)	IPI00359611	36 kDa	3	4	0.203	0.25	D	D
Proteasome activator complex subunit 2 (Psme2)	IPI00211970	27 kDa	3	3	0.168	0.261	C	C
Protein phosphatase 1A (Ppm1a)	IPI00201403	42 kDa	3	2	0.134	0.0628	E	E
Protein phosphatase 2 (Formerly 2A), regulatory subunit A (PR 65), alpha isoform, isoform CRA_a (Ppp2r1a)	IPI00365423	65 kDa	10	11	0.222	0.224	F	F
Protein-tyrosine phosphatase mitochondrial 1 (Ptpmt1)	IPI00207732	28 kDa	4	3	0.275	0.171	A/B	A
Psmd14 RCG26455, isoform CRA_b	IPI00372125	35 kDa	3	5	0.235	0.332	D	D
Pyridine nucleotide-disulfide oxidoreductase domain-containing protein 2 (Pyroxd2)	IPI00470325	63 kDa	9	8	0.2	0.17	F	F
pyrophosphatase (inorganic) 2 (Ppa2)	IPI00369195	38 kDa	11	12	0.418	0.458	D	D
Qk 37 kDa protein	IPI00213936	37 kDa	2	3	0.0923	0.139	D	D
Quinone oxidoreductase-like protein 2	IPI00371500	38 kDa	3	3	0.16	0.191	D	D
Rab3 GTPase-activating protein non-catalytic subunit (Rab3gap2)	IPI00391102	155 kDa	8	7	0.0786	0.0663	H	H
RAB5B, member RAS oncogene family (Predicted), isoform CRA_c (Rab5b)	IPI00371269	24 kDa	5	5	0.428	0.46	B/C	B/C
Rab5c protein (Rab5c)	IPI00191761	23 kDa	5	4	0.315	0.37	B/C	B
Ras-related protein Rab-11B (Rab11b)	IPI00210381	24 kDa	7	9	0.422	0.472	B	B
Ras-related protein Rab-12 (Rab12)	IPI00876621	27 kDa	6	5	0.333	0.366	C	C
Ras-related protein Rab-14 (Rab14)	IPI00196794	24 kDa	21	22	0.665	0.665	B	B
Ras-related protein Rab-18 (Rab18)	IPI00198316	23 kDa	5	4	0.34	0.199	B	A/B
Ras-related protein Rab-1A (Rab1)	IPI00421897	23 kDa	5	5	0.595	0.595	B/C	B
Ras-related protein Rab-1B (Rab1b)	IPI00480673	22 kDa	10	12	0.5	0.5	B	B
Ras-related protein Rab-21 (Rab21)	IPI00366221	24 kDa	2	2	0.17	0.17	B/C	B/C
Ras-related protein Rab-2A (Rab2a)	IPI00202570	24 kDa	10	9	0.519	0.467	B	A/B
Ras-related protein Rab-3A (Rab3a)	IPI00325762	25 kDa	7	3	0.336	0.291	B	B
Ras-related protein Rab-6A (Rab6a)	IPI00554034	24 kDa	2	2	0.163	0.173	B	B
Ras-related protein Rab-7a (Rab7a)	IPI00215564	24 kDa	5	3	0.309	0.193	B	B
Ras-related protein Rap-1A (Rap1a)	IPI00187747	21 kDa	6	7	0.397	0.359	B	A/B
Rbm12 59 kDa protein	IPI00679218	59 kDa	3	2	0.0896	0.0634	F	F
Retinol dehydrogenase 13 (Rdh13)	IPI00365449	36 kDa	4	2	0.213	0.117	D	D
RGD1563853 protein	IPI00364684	88 kDa	3	2	0.0593	0.0461	G	G
Rho-associated protein kinase 2 (Rock2)	IPI00565862	161 kDa	3	2	0.0259	0.0195	H	H
Rras2 RCG40097	IPI00190290	23 kDa	3	5	0.147	0.279	B	B
SAR1 gene homolog A (S. cerevisiae), isoform CRA_b (Sar1a)	IPI00372857	22 kDa	6	3	0.404	0.217	B	B
Sarcoplasmic/endoplasmic reticulum calcium ATPase 1 (Atp2a1)	IPI00213618	109 kDa	3	2	0.0513	0.0241	G/H	G
Sarcoplasmic/endoplasmic reticulum calcium ATPase 3 (Atp2a3)	IPI00192914	114 kDa	2	2	0.0549	0.0626	H	G/H
Selenium-binding protein 1 (Selenbp1)	IPI00208026	53 kDa	3	5	0.083	0.14	F	F
Serine/threonine-protein phosphatase 2A catalytic subunit beta isoform (Ppp2cb)	IPI00190462	36 kDa	2	2	0.117	0.117	D	D
Serine/threonine-protein phosphatase PP1-beta catalytic subunit (Ppp1cb)	IPI00203390	37 kDa	2	2	0.0826	0.0856	D	D
Sh3glb1 43 kDa protein	IPI00363770	43 kDa	5	4	0.151	0.129	E	D/E
Similar to 40S ribosomal protein S20	IPI00212186	13 kDa	3	3	0.227	0.227	A	A
Similar to absent in melanoma 1	IPI00370756	334 kDa	2	2	0.0115	0.0109	H	H
Similar to Acyl-CoA dehydrogenase family member 8, mitochondrial precursor	IPI00763620	45 kDa	3	2	0.0973	0.0633	D	D
Similar to apolipoprotein L, 3 (Apol11a)	IPI00361166	39 kDa	4	4	0.146	0.146	D	D
Similar to CG15738-PA	IPI00366609	39 kDa	4	7	0.129	0.255	C	C
Similar to CG8379-PA, isoform A	IPI00778606	79 kDa	3	3	0.061	0.061	F	F
Similar to destrin	IPI00366856	18 kDa	4	3	0.335	0.23	A	A
Similar to dual specificity phosphatase 23 (Dusp23)	IPI00363865	17 kDa	6	5	0.48	0.42	A	A
Similar to F11C1.5a	IPI00209893	226 kDa	33	29	0.232	0.2	H	H
Similar to Filamin-C (Gamma-filamin) (Filamin-2) (Protein FLNc) (Actin-binding-like protein) (ABP-L) (ABP-280-like protein) isoform 2 (Flnc)	IPI00358175	291 kDa	11	5	0.0538	0.0267	H	H
Similar to mitochondria-associated granulocyte macrophage CSF signaling molecule (Magmas)	IPI00369214	21 kDa	4	4	0.345	0.345	A	A
Similar to Myristoylated alanine-rich C-kinase substrate	IPI00371946	30 kDa	2	2	0.0744	0.0744	F	F
Similar to poly (ADP-ribose) polymerase family, member 14 (Parp14)	IPI00559391	200 kDa	6	6	0.0459	0.052	H	H
Similar to Potassium channel tetramerisation domain containing protein 12 (Kctd12)	IPI00359734	47 kDa	3	3	0.0721	0.0721	D	D
Similar to Putative eukaryotic translation initiation factor 3 subunit	IPI00370069	169 kDa	5	2	0.0334	0.0138	H	H
Similar to RAN binding protein 5 (Ipo5)	IPI00373722	124 kDa	5	4	0.0747	0.052	G	G
Similar to tescalcin (Tesc)	IPI00371119	25 kDa	7	7	0.276	0.327	B/C	B
Similar to thioredoxin family Trp26	IPI00365263	25 kDa	2	6	0.118	0.405	A	A
Similar to translocase of the inner mitochondrial membrane 14 isoform a	IPI00214850	20 kDa	3	2	0.263	0.183	A	A
Sirt2 43 kDa protein	IPI00562798	43 kDa	9	10	0.214	0.269	D	D
SIRT3L mitochondrial (Sirt3)	IPI00371399	35 kDa	3	3	0.103	0.122	C	C
Small GTP-binding protein rab5 (Rab5a)	IPI00210733	24 kDa	9	9	0.428	0.526	B/C	B
Sorting nexin-27 Isoform 2 (Snx27)	IPI00203641	60 kDa	6	7	0.167	0.194	F	F
S-phase kinase-associated protein 1 (Skp1)	IPI00369350	19 kDa	12	9	0.644	0.479	A/B	A
StAR-related lipid transfer (START) domain containing 7 (Stard7)	IPI00394154	43 kDa	5	5	0.18	0.18	D	D
STE20/SPS1-related proline-alanine-rich protein kinase (Stk39)	IPI00210537	60 kDa	8	10	0.231	0.289	F/G	F
T-cell activation protein phosphatase 2C (Pptc7)	IPI00370923	33 kDa	4	2	0.186	0.111	C	C
Tetratricopeptide repeat domain 1 (Ttc1)	IPI00369330	33 kDa	3	3	0.175	0.12	D	D
Thioredoxin (Txn1)	IPI00231368	12 kDa	4	4	0.314	0.314	A	A
Thyroid hormone receptor interactor 12 (Trip12)	IPI00362998	224 kDa	2	3	0.0121	0.0197	H	H
Tid-1 long isoform (Dnaja3)	IPI00204941	52 kDa	4	6	0.0833	0.177	D	D
Transglutaminase 2, C polypeptide (Tgm2)	IPI00205135	77 kDa	5	4	0.108	0.102	G/H	G
Tripeptidyl-peptidase 1 (Tpp1)	IPI00190499	61 kDa	2	3	0.0497	0.0622	E	E
Tubulin alpha-1A chain (Tuba1a)	IPI00189795	50 kDa	2	2	0.494	0.497	H	F
Tubulin alpha-8 chain (Tuba8)	IPI00464587	50 kDa	3	4	0.303	0.401	F	F
Tubulin beta-2A chain (Tubb2a)	IPI00475639	50 kDa	2	2	0.463	0.519	F/H	F
Tubulin, beta 4 (Tubb4)	IPI00765366	50 kDa	2	2	0.464	0.45	E/H	E/H
Ubiquinone biosynthesis protein COQ7 homolog (Coq7)	IPI00210977	24 kDa	6	4	0.406	0.281	A	A
Ubiquitin-like modifier-activating enzyme 1 (Uba1)	IPI00368347	118 kDa	7	7	0.12	0.1	G	G
UDP-glucose:glycoprotein glucosyltransferase 1 (Ugcgl1)	IPI00205519	176 kDa	6	4	0.0619	0.0419	H	H
Vps13d 487 kDa protein	IPI00777439	487 kDa	27	16	0.0952	0.0486	H	H
Zero beta-1 globin	IPI00207146	16 kDa	6	7	0.748	0.639	A	A
Identified Proteins only in BI treated experiments			# of unique peptides		% Sequence coverage		Gel slices in which the proteins are identified most
Protein Name	Accession #	MW	BI	Cz	BI	Cz	BI	Cz
14-3-3 protein zeta/delta (YWHAZ)	IPI00324893	28 kDa	2	0	0.122	0	C	-
26S proteasome non-ATPase regulatory subunit 9 (Psmd9)	IPI00231038	25 kDa	2	1	0.0901	0	C	-
34 kDa protein	IPI00559028	34 kDa	2	1	0.098	0	D	-
40S ribosomal protein S13 (Rps13)	IPI00366014	17 kDa	2	1	0.161	0	A	-
5'-AMP-activated protein kinase catalytic subunit alpha-1 (Prkaa1)	IPI00215402	64 kDa	2	1	0.0912	0	F	-
Aco1 99 kDa protein	IPI00781133	99 kDa	6	1	0.13	0	G	-
acyl-CoA thioesterase 13 (Them2)	IPI00194851	15 kDa	3	1	0.21	0	A	-
ADP-ribosylation factor 4 (Arf4)	IPI00231966	20 kDa	2	1	0.367	0	A	-
Aflatoxin B1 aldehyde reductase member 2 (Akr7a2)	IPI00325765	41 kDa	3	1	0.12	0	D	-
Ahnak similar to AHNAK nucleoprotein isoform 2 isoform 2	IPI00207087	53 kDa	2	0	0.068	0	H	-
AMP deaminase 3 (Ampd3)	IPI00231195	92 kDa	2	0	0.0424	0	G	-
Aprt 20 kDa protein	IPI00555297	20 kDa	2	1	0.14	0	B	-
Basic leucine zipper and W2 domain-containing protein 2 (Bzw2)	IPI00203352	48 kDa	3	0	0.107	0	E	-
Brain acid soluble protein 1 (Basp1)	IPI00231651	22 kDa	2	0	0.321	0	E	-
C-1-tetrahydrofolate synthase, cytoplasmic (Mthfd1)	IPI00231356	101 kDa	2	1	0.0246	0	G	-
Carbonyl reductase [NADPH] 1 (Cbr1)	IPI00331856	31 kDa	2	1	0.083	0	C	-
Cell division control protein 42 homolog Isoform 2 (Cdc42)	IPI00388289	21 kDa	2	1	0.356	0	A	-
Complement C3 (Fragment) (C3)	IPI00480639	186 kDa	4	1	0.0222	0	F/G	-
Cullin-associated NEDD8-dissociated protein 1 (Cand1)	IPI00205466	136 kDa	3	1	0.0366	0.0098	H/G	H
Cysteine-rich protein 2 (Crip2)	IPI00200352	23 kDa	2	1	0.26	0.15	B/C	B
Cytosolic Fe-S cluster assembly factor NUBP2 (Nubp2)	IPI00369242	29 kDa	2	1	0.114	0	C	-
Dci 3,2-trans-enoyl-CoA isomerase, mitochondrial	IPI00215574	32 kDa	2	0		0		-
DDB1- and CUL4-associated factor 11 (Wdr23)	IPI00196528	62 kDa	2	0	0.0638	0	F	-
Dynamin-like 120 kDa protein, mitochondrial (Opa1)	IPI00192639	116 kDa	3	1	0.0375	0	G	-
ELAV (Embryonic lethal, abnormal vision, Drosophila)-like 1 (Hu antigen R) (Predicted), isoform CRA_a (Elavl1)	IPI00869767	36 kDa	2	0	0.0736	0	D	-
Elongation factor 1-gamma (Eef1g)	IPI00470317	50 kDa	2	1	0.0549	0	E	-
Fabp4 Adipocyte lipid-binding protein	IPI00207890	16 kDa	2	1	0.11	0	A	-
Fam129a Protein Niban	IPI00192140	103 kDa	2	0	0.0309	0	H	-
Fumarylacetoacetate hydrolase domain-containing protein 2 (Fahd2a)	IPI00914178	35 kDa	4	0	0.17	0	D	-
Glutathione peroxidase 3 (Gpx3)	IPI00476458	26 kDa	2	1	0.136	0.075	B	B
Glutathione S-transferase theta-2 (Gstt2)	IPI00231858	27 kDa	2	0	0.12	0	B	-
Glycerol-3-phosphate dehydrogenase [NAD+], cytoplasmic (Gpd1)	IPI00231148	37 kDa	2	0	0.0688	0	D	-
Guanine deaminase (Gda)	IPI00325884	51 kDa	3	1	0.119	0.029	E	E
Guanine nucleotide-binding protein G(i) subunit alpha-2 (Gnai2)	IPI00231925	41 kDa	2	1	0.152	0	D	-
Guanine nucleotide-binding protein G(s) subunit alpha isoforms short (Gnas-1)	IPI00199872	46 kDa	9	1	0.254	0	D/E	-
Histidine triad nucleotide-binding protein 3 (Hint3)	IPI00365390	20 kDa	2	1	0.154	0.057	B	B
Hypothetical protein LOC361606	IPI00365779	14 kDa	2	0	0.315	0	A	-
IQ motif containing GTPase activating protein 1 (IIqgap1)	IPI00365769	189 kDa	2	1	0.026	0	H	-
Lipin 1 (Lpin1)	IPI00368743	102 kDa	2	1	0.0438	0	H	-
LPS-responsive vesicle trafficking, beach and anchor containing (Lrba)	IPI00870284	307 kDa	2	1	0.0101	0	H	-
MACRO domain-containing protein 1 (Macrod1)	IPI00203232	35 kDa	2	0	0.11	0	C	-
Man2c1 97 kDa protein	IPI00949236	97 kDa	2	0	0.0484	0	G	-
Mitogen activated protein kinase kinase 3 (Map2k3)	IPI00911212	39 kDa	2	1	0.0893	0	D	-
Mtap Cc1-6	IPI00382194	43 kDa	2	0	0.123	0	C	-
Nitrogen fixation gene 1 (S. cerevisiae), isoform CRA_b (Nfs1)	IPI00325377	51 kDa	2	1	0.0719	0	E	-
Npepps aminopeptidase puromycin sensitive	IPI00372700	103 kDa	3	1	0.064	0	G	-
Nucleolar protein 3 (Nol3)	IPI00209297	25 kDa	2	1	0.176	0	C	-
Pantothenate kinase 4 (Pank4)	IPI00203998	86 kDa	3	1	0.05	0	G	-
Phosphoglycerate mutase 2 (Pgam2)	IPI00231506	29 kDa	2	0	0.11	0	C	-
Phosphotriesterase-related protein (Pter)	IPI00210032	39 kDa	4	1	0.203	0	D	-
propionyl-CoA carboxylase alpha chain, mitochondrial (Pcca)	IPI00765682	80 kDa	3	1	0.071	0	G	-
Proteasome activator complex subunit 1 (Psme1)	IPI00555312	29 kDa	2	1	0.0843	0	C	-
Proteasome subunit alpha type-1 (Psma1)	IPI00191748	30 kDa	2	0	0.08	0	C	-
Protein (Peptidyl-prolyl cis/trans isomerase) NIMA-interacting 1 (Predicted), isoform CRA_a (Pin1)	IPI00870306	18 kDa	3	1	0.218	0	A	-
Putative uncharacterized protein RGD1305961_predicted (Fam49a)	IPI00365531	37 kDa	2	0	0.0867	0	D	-
Ral GTPase-activating protein subunit beta	IPI00357968	165 kDa	2	0	0.0243	0	H	-
Ras homolog gene family, member G (Rhog)	IPI00204077	21 kDa	2	1	0.199	0	A	-
Retinol dehydrogenase 14 (all-trans and 9-cis)9 (Rdh14)	IPI00476672	36 kDa	2	0	0.0898	0	C	-
RGD1560364 Protein	IPI00366667	414 kDa	3	0	0.0165	0	H	-
SEC23 interacting protein (Sec23ip)	IPI00359906	111 kDa	4	1	0.0661	0.025	H	H
Serine (Or cysteine) peptidase inhibitor, clade C (Antithrombin), member 1 (Serpinc1)	IPI00372372	52 kDa	2	0	0.071	0	G	-
Sh3glb2 44 kDa protein	IPI00776533	44 kDa	4	0	0.159	0	E	-
Signal transducer and activator of transcription 3 (Stat3)	IPI00208224	88 kDa	3	0	0.0662	0	G	-
Similar to 40S ribosomal protein S25	IPI00569584	16 kDa	2	0	0.132	0	A	-
Similar to CG14299-PA, isoform A	IPI00764823	291 kDa	2	0	0.0124	0	H	-
Similar to CG3420-PA	IPI00766355	16 kDa	2	1	0.182	0	A	-
Similar to Poly(rC)-binding protein 1 (Pcbp1)	IPI00882480	37 kDa	2	1	0.0955	0	D	-
Similar to Proteasome-associated protein ECM29 homolog	IPI00367234	216 kDa	2	1	0.0159	0	H	-
Similar to Smith-Magenis syndrome chromosome region, candidate 8 homolog (Smcr8)	IPI00213592	105 kDa	2	1	0.0267	0.011	H	H
Similar to tensin (Tns1)	IPI00362755	213 kDa	2	1	0.0097	0	H	-
Sorbin and SH3 domain-containing protein 2 Isoform 1 (Argbp2)	IPI00209336	134 kDa	2	0	0.0201	0	H	-
Stat4;Stat1 Ab2-131	IPI00382229	135 kDa	3	1	0.0574	0	G	-
Succinate dehydrogenase [ubiquinone] iron-sulfur subunit, mitochondrial (Sdhb)	IPI00785564	32 kDa	2	0	0.0745	0	C	-
Succinyl-CoA ligase [GDP-forming] subunit alpha, mitochondrial (Suclg1)	IPI00197555	36 kDa	4	1	0.2	0	D	-
Trafficking protein particle complex subunit 3 (Trappc3)	IPI00359022	20 kDa	2	1	0.128	0	A	-
Transcription elongation factor B polypeptide 1 (Tceb1)	IPI00206015	12 kDa	2	0	0.286	0	A	-
Ubiquitin carboxyl-terminal hydrolase 19 (Usp19)	IPI00421941	150 kDa	2	1	0.0243	0.011	H	H
Ubiquitin protein ligase E3	IPI00766195	123 kDa	2	1	0.0206	0	H	-
Ubiquitin-conjugating enzyme E2 D3 (Ube2d3)	IPI00192159	17 kDa	2	1	0.201	0	A	-
Ubiquitin-conjugating enzyme E2 N (Ube2n)	IPI00190559	17 kDa	2	0	0.13	0	A	-
Ywhae 14-3-3 protein epsilon	IPI00325135	29 kDa	2	0	0.11	0	C	-
Ywhag 14-3-3 protein gamma	IPI00230835	28 kDa	2	1	0.12	0	C	-
Ywhah 14-3-3 protein eta	IPI00231677	28 kDa	3	0	0.2	0	C	-
Identified Proteins only in Cz treated experiments			# of unique peptides		% Sequence coverage		Gel slices in which the proteins are identified most
Protein Name	Accession #	MW	BI	Cz	BI	Cz	BI	Cz
26S protease regulatory subunit 6B (Psmc4)	IPI00210158	47 kDa	0	3	0	0.1	-	E
26S protease regulatory subunit 7 (Psmc2)	IPI00421600	49 kDa	1	2	0	0.0855	-	E
40S ribosomal protein S17 (Rps17)	IPI00324983	16 kDa	1	3	0	0.437	-	A
50 kDa protein (Psmc3)	IPI00190392	50 kDa	0	2	0	0.0747	-	E
79 kDa protein (Gfpt1)	IPI00190908	79 kDa	1	2	0	0.0411	-	G
Adenylosuccinate lyase (Adsl)	IPI00361216	55 kDa	1	2	0	0.0434	-	F
ADP-ribosylation factor-like protein 5A (Arl5a)	IPI00204282	21 kDa	1	2	0.061	0.112	A	A
Cytochrome c oxidase subunit 4 isoform 1, mitochondrial (Cox4i1)	IPI00194222	20 kDa	0	2	0	0.136	-	A
Golgi resident protein GCP60 (Acbd3)	IPI00339079	60 kDa	1	3	0.029	0.0989	F	F
Growth factor receptor-bound protein 2 Isoform 1 (Grb2)	IPI00203630	25 kDa	1	2	0	0.12	-	B
Heat shock protein 12B (Hspa12b)	IPI00364478	76 kDa	0	3	0	0.0336	-	G
Hexokinase-1 (Hk1)	IPI00202543	102 kDa	1	3	0	0.0512	-	G
Hypothetical protein LOC362676	IPI00196516	22 kDa	1	2	0	0.194	-	A
Large proline-rich protein BAT3 isoform 1 (Bat3)	IPI00215312	120 kDa	1	2	0.021	0.0323	H	H
Plastin-3 (Pls3)	IPI00210234	71 kDa	1	2	0.019	0.0524	F	F
Proteasome (Prosome, macropain) 26S subunit, non-ATPase, 3 (Psmd3)	IPI00370009	61 kDa	0	4	0	0.0925	-	F
proteasome 26S subunit, non-ATPase, 8 (Psmd8)	IPI00364072	40 kDa	1	3	0	0.159	-	C
Prothrombin (Fragment) (F2)	IPI00189981	70 kDa	0	2	0	0.0308	-	G
Ras suppressor protein 1 (Rsu1)	IPI00364932	31 kDa	1	2	0	0.181	-	C
Serine/threonine-protein kinase mTOR (Mtor)	IPI00339164	289 kDa	1	2	0	0.0122	-	H
Serine/threonine-protein phosphatase 2A 55 kDa regulatory subunit B alpha isoform (Ppp2r2a)	IPI00326486	52 kDa	1	3	0	0.0805	-	F
Serine/threonine-protein phosphatase 2B catalytic subunit alpha isoform Isoform 1 (Ppp3ca)	IPI00201410	59 kDa	1	2	0	0.0576	-	F
Similar to cardiomyopathy associated 5	IPI00391127	405 kDa	0	3	0	0.0133	-	H
Similar to CG9590-PA (Fam114a1)	IPI00361824	61 kDa	1	2	0	0	-	G
Similar to formin-like 2 isoform B	IPI00389912	122 kDa	1	2	0	0.0247	-	H
STE20-like serine/threonine-protein kinase (Slk)	IPI00196439	138 kDa	1	2	0	0.0282	-	H
Succinate dehydrogenase [ubiquinone] flavoprotein subunit, mitochondrial (Sdha)	IPI00200659	72 kDa	1	2	0	0.0442	-	F
Superoxide dismutase [Cu-Zn] (Sod1)	IPI00231643	16 kDa	0	5	0	0.42	-	A/B
Superoxide dismutase [Mn], mitochondrial (Sod2)	IPI00211593	25 kDa	0	5	0	0.35	-	B/C/D/G/F
Synapse associated protein 1 (Syap1)	IPI00209960	37 kDa	1	2	0	0.107	-	F
Txndc4 BWK4	IPI00364866	47 kDa	0	4	0	0.18	-	E
Vesicle amine transport protein 1 homolog (Vat1)	IPI00201969	43 kDa	1	2	0	0.0644	-	E
